# Supplementary material for: (4-Amino-3-methyl­benzene­sulfonato)tri-μ-aqua-penta­aqua­disodium 4-amino-3-methyl­benzene­sulfonate
Source: Acta Crystallogr Sect E Struct Rep Online. 2010 Jan 9;66(Pt 2):m125–6. doi: 10.1107/S1600536809055512 (PMC2979835; doi:10.1107/S1600536809055512)
Supplement: Supplementary file 1 [file e-66-0m125-sup1.cif]

##############################################################################
###                                                                        ###
###        Electronic paper (Acta Crystallographica Section E)             ###
###                                                                        ###
##############################################################################
#                                                                            #
# This CIF contains the data in a paper accepted for publication in Acta     #
# Crystallographica Section E. It conforms to the requirements of Notes      #
# for Authors for Section E, and has been peer reviewed under the auspices   #
# of the IUCr Commission on Journals.                                        #
#                                                                            #
# Full details of the Crystallographic Information File format               #
# are given in the paper "The Crystallographic Information File (CIF):       #
# a New Standard Archive File for Crystallography" by S. R. Hall, F. H.      #
# Allen and I. D. Brown [Acta Cryst. (1991), A47, 655-685].                  #
#                                                                            #
# The current version of the core CIF dictionary is obtainable from          #
# ftp://ftp.iucr.org/pub/cif_core.dic. The current version number is 2.4.    #
#                                                                            #
# Software is freely available for graphical display of the structure(s) in  #
# this CIF.  For information consult the CIF home page http://www.iucr.org/  #
# cif/home.html                                                              #
#                                                                            #
# This file may be used for bona fide research purposes within the           #
# scientific community so long as proper attribution is given to the journal # 
# article from which it was obtained.                                        #
#                                                                            #
##############################################################################
                                             
data_global
_audit_creation_method     'form.cif (version 2.0)'
_journal_data_validation_number     ?
_journal_date_recd_electronic     2009-12-27
_journal_date_accepted     2009-12-28
_journal_name_full     'Acta Crystallographica, Section E'
_journal_year     2010
_journal_volume     66
_journal_issue      2
_journal_page_first     m125
_journal_page_last     m126
_journal_paper_category     QM
_journal_coeditor_code     HB5297
_publ_contact_author_name     'Prof. Tai Xi-Shi'
_publ_contact_author_address
;
      College of Chemistry and Chemical Engineering, Weifang University,
     Weifang 261061,
      People's Republic of China
;
_publ_contact_author_email     'taixishi@lzu.edu.cn'
_publ_contact_author_fax     '(+86)536 8785157'
_publ_contact_author_phone     '(+86)536 8785363'
_publ_section_title
;
(4-Amino-3-methylbenzenesulfonato)tri-\m-aqua-pentaaquadisodium
4-amino-3-methylbenzenesulfonate
;
loop_
    _publ_author_name
    _publ_author_footnote
    _publ_author_address
    'Tai, Xi-Shi' ?
;     College of Chemistry and Chemical Engineering, Weifang University,
      Weifang 261061,
      People's Republic of China
;
    'Zhang, Fu-Gong' ?
;   Department of Physics
 Weifang University, Weifang 261061,
      People's Republic of China
;
data_I
_audit_creation_method     SHELXL-97
_chemical_name_systematic
;
(4-Amino-3-methylbenzenesulfonato)tri-\m-aqua-pentaaquadisodium
4-amino-3-methylbenzenesulfonate
;
_chemical_name_common     ?
_chemical_formula_moiety     'C7 H24 N Na2 O11 S +, C7 H8 N O3 S -'
_chemical_formula_sum     'C14 H32 N2 Na2 O14 S2'
_chemical_formula_iupac     '[Na2 (C7 H8 N O3 S) (H2 O)8] (C7 H8 N O3 S)'
_chemical_formula_weight     562.52
_chemical_melting_point     ?
_symmetry_cell_setting     Monoclinic
_symmetry_space_group_name_H-M     'P 21'
_symmetry_space_group_name_Hall     'P 2yb'
loop_
    _symmetry_equiv_pos_as_xyz
    'x, y, z'
    '-x, y+1/2, -z'
_cell_length_a     6.2346(17)
_cell_length_b     27.793(8)
_cell_length_c     7.285(2)
_cell_angle_alpha     90.00
_cell_angle_beta     91.296(5)
_cell_angle_gamma     90.00
_cell_volume     1261.9(6)
_cell_formula_units_Z     2
_cell_measurement_reflns_used     3297
_cell_measurement_theta_min     2.89
_cell_measurement_theta_max     25.97
_cell_measurement_temperature     298(2)
_exptl_crystal_description     block
_exptl_crystal_colour     colourless
_exptl_crystal_size_max     0.24
_exptl_crystal_size_mid     0.20
_exptl_crystal_size_min     0.18
_exptl_crystal_density_diffrn     1.480
_exptl_crystal_density_meas     ?
_exptl_crystal_density_method     'not measured'
_exptl_crystal_F_000     592
_exptl_absorpt_coefficient_mu     0.312
_exptl_absorpt_correction_type     multi-scan
_exptl_absorpt_process_details     '(SADABS; Bruker, 2000)'
_exptl_absorpt_correction_T_min     0.929
_exptl_absorpt_correction_T_max     0.946
_exptl_special_details
;
;
_diffrn_ambient_temperature     298(2)
_diffrn_radiation_type     MoK\a
_diffrn_radiation_wavelength     0.71073
_diffrn_radiation_source     'fine-focus sealed tube'
_diffrn_radiation_monochromator     graphite
_diffrn_measurement_device_type     'Bruker SMART CCD'
_diffrn_measurement_method     \w
_diffrn_detector_area_resol_mean     ?
_diffrn_reflns_number     6522
_diffrn_reflns_av_R_equivalents     0.0344
_diffrn_reflns_av_sigmaI/netI     0.0506
_diffrn_reflns_theta_min     1.47
_diffrn_reflns_theta_max     25.04
_diffrn_reflns_theta_full     25.04
_diffrn_measured_fraction_theta_max     1.000
_diffrn_measured_fraction_theta_full     1.000
_diffrn_reflns_limit_h_min     -6
_diffrn_reflns_limit_h_max     7
_diffrn_reflns_limit_k_min     -32
_diffrn_reflns_limit_k_max     33
_diffrn_reflns_limit_l_min     -8
_diffrn_reflns_limit_l_max     8
_diffrn_standards_number     ?
_diffrn_standards_interval_count     ?
_diffrn_standards_interval_time     ?
_diffrn_standards_decay_%     ?
_refine_special_details
;
Refinement of <i>F</i>^2^ against ALL reflections. The weighted <i>R</i>-factor
<i>wR</i> and goodness of fit <i>S</i> are based on <i>F</i>^2^, conventional
<i>R</i>-factors <i>R</i> are based on <i>F</i>, with <i>F</i> set to zero for
negative <i>F</i>^2^. The threshold expression of <i>F</i>^2^ >
\s(<i>F</i>^2^) is used only for calculating <i>R</i>-factors(gt) <i>etc</i>.
and is not relevant to the choice of reflections for refinement.
<i>R</i>-factors based on <i>F</i>^2^ are statistically about twice as large
as those based on <i>F</i>, and <i>R</i>- factors based on ALL data will be
even larger.
;
_reflns_number_total     4067
_reflns_number_gt     3823
_reflns_threshold_expression     I>2\s(I)
_refine_ls_structure_factor_coef     Fsqd
_refine_ls_matrix_type     full
_refine_ls_R_factor_all     0.0410
_refine_ls_R_factor_gt     0.0382
_refine_ls_wR_factor_gt     0.0941
_refine_ls_wR_factor_ref     0.0966
_refine_ls_goodness_of_fit_ref     1.054
_refine_ls_restrained_S_all     1.054
_refine_ls_number_reflns     4067
_refine_ls_number_parameters     308
_refine_ls_number_restraints     0
_refine_ls_hydrogen_treatment     constr
_refine_ls_weighting_scheme     calc
_refine_ls_weighting_details
         'calc w=1/[\s^2^(Fo^2^)+(0.0555P)^2^+0.0081P] where P=(Fo^2^+2Fc^2^)/3'
_atom_sites_solution_hydrogens     geom
_atom_sites_solution_primary     direct
_atom_sites_solution_secondary     difmap
_refine_ls_shift/su_max     0.001
_refine_ls_shift/su_mean     0.000
_refine_diff_density_max     0.341
_refine_diff_density_min     -0.325
_refine_ls_extinction_method     none
_refine_ls_extinction_coef     ?
_refine_ls_abs_structure_details     'Flack (1983), 1779 Friedel pairs'
_refine_ls_abs_structure_Flack     0.03(7)
loop_
    _atom_type_symbol
    _atom_type_description
    _atom_type_scat_dispersion_real
    _atom_type_scat_dispersion_imag
    _atom_type_scat_source
    'C' 'C' 0.0033 0.0016
                         'International Tables Vol C Tables 4.2.6.8 and 6.1.1.4'
    'H' 'H' 0.0000 0.0000
                         'International Tables Vol C Tables 4.2.6.8 and 6.1.1.4'
    'N' 'N' 0.0061 0.0033
                         'International Tables Vol C Tables 4.2.6.8 and 6.1.1.4'
    'O' 'O' 0.0106 0.0060
                         'International Tables Vol C Tables 4.2.6.8 and 6.1.1.4'
    'S' 'S' 0.1246 0.1234
                         'International Tables Vol C Tables 4.2.6.8 and 6.1.1.4'
    'Na' 'Na' 0.0362 0.0249
                         'International Tables Vol C Tables 4.2.6.8 and 6.1.1.4'
_computing_data_collection     'SMART (Bruker, 2000)'
_computing_cell_refinement     'SAINT (Bruker, 2000)'
_computing_data_reduction     'SAINT (Bruker, 2000)'
_computing_structure_solution     'SHELXS97 (Sheldrick, 2008)'
_computing_structure_refinement     'SHELXL97 (Sheldrick, 2008)'
_computing_molecular_graphics     'SHELXTL (Sheldrick, 2008)'
_computing_publication_material     'SHELXTL (Sheldrick, 2008)'
loop_
    _atom_site_type_symbol
    _atom_site_label
    _atom_site_fract_x
    _atom_site_fract_y
    _atom_site_fract_z
    _atom_site_U_iso_or_equiv
    _atom_site_adp_type
    _atom_site_calc_flag
    _atom_site_refinement_flags
    _atom_site_occupancy
    _atom_site_disorder_assembly
    _atom_site_disorder_group
    Na Na1 0.0286(2) 0.64325(5) 0.33149(17) 0.0375(3) Uani d D 1 . .
    Na Na2 -0.2402(2) 0.58785(5) -0.01371(18) 0.0375(3) Uani d D 1 . .
    S S1 0.27757(12) 0.73351(2) 0.04923(10) 0.02893(18) Uani d . 1 . .
    S S2 0.40036(12) 0.48468(3) 0.47552(10) 0.02884(18) Uani d . 1 . .
    O O1 0.1361(4) 0.71695(8) 0.1890(3) 0.0498(7) Uani d . 1 . .
    O O2 0.2497(4) 0.70581(8) -0.1205(3) 0.0405(6) Uani d . 1 . .
    O O3 0.5005(4) 0.73391(9) 0.1084(4) 0.0538(7) Uani d . 1 . .
    O O4 0.3033(4) 0.49845(8) 0.2983(3) 0.0407(6) Uani d . 1 . .
    O O5 0.6316(3) 0.48784(9) 0.4768(3) 0.0446(6) Uani d . 1 . .
    O O6 0.3058(4) 0.51229(9) 0.6233(3) 0.0433(6) Uani d . 1 . .
    O O7 -0.0541(4) 0.69570(8) 0.5914(3) 0.0420(6) Uani d . 1 . .
    H H15 -0.0754 0.7245 0.5563 0.063 Uiso d R 1 . .
    H H16 0.0534 0.6972 0.6651 0.063 Uiso d R 1 . .
    O O8 0.3432(4) 0.61320(9) 0.4858(4) 0.0496(6) Uani d . 1 . .
    H H17 0.3231 0.6299 0.5817 0.074 Uiso d RD 1 . .
    H H18 0.3269 0.5837 0.5135 0.074 Uiso d R 1 . .
    O O9 -0.3362(4) 0.64448(9) 0.2270(3) 0.0407(5) Uani d . 1 . .
    H H19 -0.3594 0.6741 0.2060 0.061 Uiso d R 1 . .
    H H20 -0.4356 0.6355 0.2972 0.061 Uiso d R 1 . .
    O O10 0.1122(4) 0.61615(8) 0.0188(3) 0.0418(6) Uani d . 1 . .
    H H21 0.1642 0.6418 -0.0257 0.063 Uiso d R 1 . .
    H H22 0.1900 0.5937 -0.0226 0.063 Uiso d R 1 . .
    O O11 -0.0947(4) 0.55211(10) 0.2810(4) 0.0582(7) Uani d . 1 . .
    H H23 0.0249 0.5374 0.2812 0.087 Uiso d R 1 . .
    H H24 -0.1852 0.5327 0.3253 0.087 Uiso d R 1 . .
    O O12 -0.3884(4) 0.64884(9) -0.2325(3) 0.0454(6) Uani d . 1 . .
    H H25 -0.2919 0.6634 -0.2915 0.068 Uiso d R 1 . .
    H H26 -0.4664 0.6701 -0.1829 0.068 Uiso d R 1 . .
    O O13 -0.1241(5) 0.52949(13) -0.2223(5) 0.0774(10) Uani d . 1 . .
    H H27 0.0002 0.5263 -0.2663 0.116 Uiso d R 1 . .
    H H28 -0.2006 0.5392 -0.3130 0.116 Uiso d RD 1 . .
    O O14 -0.5711(4) 0.54510(9) -0.0209(3) 0.0397(5) Uani d . 1 . .
    H H30 -0.6070 0.5281 0.0704 0.060 Uiso d R 1 . .
    H H29 -0.5958 0.5274 -0.1142 0.060 Uiso d R 1 . .
    N N1 0.0297(6) 0.93420(11) -0.1088(5) 0.0517(8) Uani d . 1 . .
    H H1A -0.0957 0.9406 -0.1539 0.062 Uiso calc R 1 . .
    H H1B 0.1188 0.9571 -0.0854 0.062 Uiso calc R 1 . .
    N N2 0.1911(5) 0.28066(10) 0.6182(4) 0.0353(6) Uani d . 1 . .
    H H2A 0.0701 0.2731 0.6648 0.042 Uiso calc R 1 . .
    H H2B 0.2832 0.2586 0.5950 0.042 Uiso calc R 1 . .
    C C1 0.2063(5) 0.79329(10) -0.0007(4) 0.0281(7) Uani d . 1 . .
    C C2 0.3493(5) 0.83016(11) 0.0335(4) 0.0270(6) Uani d . 1 . .
    H H2 0.4857 0.8230 0.0802 0.032 Uiso calc R 1 . .
    C C3 0.2944(5) 0.87740(11) -0.0001(4) 0.0294(7) Uani d . 1 . .
    C C4 0.0878(5) 0.88746(11) -0.0741(4) 0.0312(7) Uani d . 1 . .
    C C5 -0.0519(5) 0.84973(12) -0.1103(4) 0.0336(7) Uani d . 1 . .
    H H5 -0.1866 0.8564 -0.1615 0.040 Uiso calc R 1 . .
    C C6 0.0025(5) 0.80289(11) -0.0727(4) 0.0309(7) Uani d . 1 . .
    H H6 -0.0948 0.7781 -0.0950 0.037 Uiso calc R 1 . .
    C C7 0.4487(6) 0.91779(12) 0.0394(5) 0.0387(8) Uani d . 1 . .
    H H7A 0.5831 0.9048 0.0832 0.058 Uiso calc R 1 . .
    H H7B 0.3908 0.9386 0.1312 0.058 Uiso calc R 1 . .
    H H7C 0.4709 0.9358 -0.0710 0.058 Uiso calc R 1 . .
    C C8 0.3372(5) 0.42400(10) 0.5119(4) 0.0283(7) Uani d . 1 . .
    C C9 0.4831(5) 0.38849(11) 0.4721(4) 0.0254(6) Uani d . 1 . .
    H H9 0.6147 0.3969 0.4240 0.031 Uiso calc R 1 . .
    C C10 0.4370(5) 0.34040(11) 0.5026(4) 0.0277(6) Uani d . 1 . .
    C C11 0.2378(5) 0.32860(11) 0.5801(4) 0.0277(6) Uani d . 1 . .
    C C12 0.0921(5) 0.36457(12) 0.6162(4) 0.0314(7) Uani d . 1 . .
    H H12 -0.0397 0.3565 0.6648 0.038 Uiso calc R 1 . .
    C C13 0.1375(5) 0.41236(12) 0.5819(4) 0.0314(6) Uani d . 1 . .
    H H13 0.0371 0.4362 0.6049 0.038 Uiso calc R 1 . .
    C C14 0.5927(6) 0.30165(12) 0.4548(5) 0.0375(7) Uani d . 1 . .
    H H14A 0.7087 0.3153 0.3878 0.056 Uiso calc R 1 . .
    H H14B 0.5211 0.2778 0.3805 0.056 Uiso calc R 1 . .
    H H14C 0.6481 0.2870 0.5653 0.056 Uiso calc R 1 . .
loop_
    _atom_site_aniso_label
    _atom_site_aniso_U_11
    _atom_site_aniso_U_22
    _atom_site_aniso_U_33
    _atom_site_aniso_U_12
    _atom_site_aniso_U_13
    _atom_site_aniso_U_23
    Na1 0.0358(7) 0.0437(7) 0.0328(7) 0.0021(6) -0.0066(5) -0.0007(6)
    Na2 0.0350(7) 0.0406(7) 0.0366(7) -0.0023(6) -0.0043(5) -0.0048(6)
    S1 0.0361(4) 0.0239(3) 0.0265(4) 0.0027(3) -0.0054(3) -0.0012(3)
    S2 0.0297(4) 0.0278(4) 0.0287(4) -0.0027(3) -0.0055(3) 0.0001(3)
    O1 0.0738(18) 0.0348(13) 0.0415(14) 0.0064(12) 0.0198(13) 0.0056(11)
    O2 0.0600(15) 0.0307(12) 0.0305(12) 0.0035(11) -0.0063(11) -0.0075(10)
    O3 0.0416(14) 0.0349(12) 0.0834(19) 0.0065(11) -0.0289(13) 0.0003(14)
    O4 0.0497(14) 0.0397(13) 0.0322(12) 0.0006(10) -0.0117(10) 0.0122(10)
    O5 0.0300(12) 0.0409(13) 0.0627(16) -0.0061(11) -0.0063(10) 0.0021(13)
    O6 0.0531(14) 0.0388(13) 0.0379(13) -0.0005(11) -0.0008(11) -0.0086(11)
    O7 0.0507(14) 0.0400(13) 0.0349(13) 0.0013(11) -0.0080(11) 0.0030(11)
    O8 0.0577(16) 0.0386(13) 0.0517(16) -0.0001(12) -0.0126(12) 0.0028(12)
    O9 0.0391(12) 0.0406(13) 0.0421(13) 0.0112(10) -0.0043(10) 0.0037(11)
    O10 0.0422(13) 0.0299(11) 0.0534(16) -0.0051(10) 0.0052(11) -0.0034(11)
    O11 0.0482(15) 0.0604(17) 0.0660(18) 0.0090(13) 0.0051(13) 0.0274(15)
    O12 0.0454(14) 0.0483(14) 0.0427(13) 0.0031(12) 0.0030(11) -0.0014(11)
    O13 0.0479(16) 0.104(3) 0.080(2) 0.0001(17) 0.0021(15) -0.050(2)
    O14 0.0467(14) 0.0394(12) 0.0329(13) -0.0018(11) 0.0004(10) 0.0006(10)
    N1 0.055(2) 0.0352(16) 0.064(2) 0.0056(14) -0.0221(16) 0.0098(15)
    N2 0.0368(15) 0.0323(14) 0.0366(15) -0.0062(12) -0.0018(12) 0.0027(12)
    C1 0.0340(16) 0.0256(16) 0.0246(14) 0.0029(12) -0.0028(13) 0.0007(12)
    C2 0.0257(15) 0.0290(15) 0.0259(15) 0.0005(12) -0.0064(12) 0.0037(12)
    C3 0.0305(16) 0.0353(17) 0.0222(15) -0.0003(13) -0.0036(12) 0.0028(12)
    C4 0.0368(17) 0.0301(15) 0.0264(16) 0.0069(13) -0.0052(13) 0.0030(13)
    C5 0.0268(16) 0.0410(18) 0.0325(17) 0.0060(13) -0.0105(13) 0.0001(14)
    C6 0.0301(16) 0.0319(15) 0.0302(16) -0.0031(13) -0.0070(13) -0.0043(13)
    C7 0.0456(19) 0.0301(17) 0.0401(19) -0.0033(15) -0.0080(15) 0.0004(15)
    C8 0.0314(16) 0.0313(16) 0.0220(14) -0.0033(12) -0.0052(12) 0.0027(12)
    C9 0.0252(14) 0.0327(15) 0.0183(14) -0.0018(12) -0.0020(11) 0.0027(12)
    C10 0.0310(16) 0.0316(16) 0.0202(15) 0.0016(13) -0.0051(12) 0.0009(12)
    C11 0.0297(15) 0.0308(15) 0.0223(14) -0.0063(13) -0.0085(12) 0.0009(12)
    C12 0.0259(15) 0.0407(17) 0.0276(16) -0.0063(13) 0.0002(12) -0.0002(14)
    C13 0.0297(15) 0.0329(15) 0.0314(16) -0.0007(14) 0.0003(12) -0.0032(14)
    C14 0.0409(18) 0.0352(17) 0.0364(18) 0.0033(15) 0.0027(14) 0.0041(14)
_geom_special_details
;
All e.s.d.'s (except the e.s.d. in the dihedral angle between two l.s. planes)
are estimated using the full covariance matrix. The cell e.s.d.'s are taken
into account individually in the estimation of e.s.d.'s in distances, angles
and torsion angles; correlations between e.s.d.'s in cell parameters are only
used when they are defined by crystal symmetry. An approximate (isotropic)
treatment of cell e.s.d.'s is used for estimating e.s.d.'s involving l.s.
planes.
;
loop_
    _geom_bond_atom_site_label_1
    _geom_bond_atom_site_label_2
    _geom_bond_site_symmetry_2
    _geom_bond_distance
    _geom_bond_publ_flag
    Na1 O9 . 2.382(3) y
    Na1 O8 . 2.390(3) y
    Na1 O1 . 2.399(3) y
    Na1 O7 . 2.453(3) y
    Na1 O10 . 2.466(3) y
    Na1 O11 . 2.670(3) y
    Na1 Na2 . 3.3634(18) ?
    Na2 O10 . 2.341(3) y
    Na2 O13 . 2.348(3) y
    Na2 O14 . 2.380(3) y
    Na2 O9 . 2.441(3) y
    Na2 O12 . 2.490(3) y
    Na2 O11 . 2.516(3) y
    S1 O1 . 1.438(3) ?
    S1 O3 . 1.446(2) ?
    S1 O2 . 1.464(2) ?
    S1 C1 . 1.756(3) ?
    S2 O5 . 1.444(2) ?
    S2 O6 . 1.457(2) ?
    S2 O4 . 1.464(2) ?
    S2 C8 . 1.753(3) ?
    O7 H15 . 0.8500 ?
    O7 H16 . 0.8500 ?
    O8 H17 . 0.8499 ?
    O8 H18 . 0.8499 ?
    O9 H19 . 0.8500 ?
    O9 H20 . 0.8500 ?
    O10 H21 . 0.8500 ?
    O10 H22 . 0.8499 ?
    O11 H23 . 0.8500 ?
    O11 H24 . 0.8500 ?
    O12 H25 . 0.8499 ?
    O12 H26 . 0.8499 ?
    O13 H27 . 0.8500 ?
    O13 H28 . 0.8500 ?
    O14 H30 . 0.8500 ?
    O14 H29 . 0.8500 ?
    N1 C4 . 1.370(4) ?
    N1 H1A . 0.8600 ?
    N1 H1B . 0.8600 ?
    N2 C11 . 1.393(4) ?
    N2 H2A . 0.8600 ?
    N2 H2B . 0.8600 ?
    C1 C2 . 1.377(4) ?
    C1 C6 . 1.390(4) ?
    C2 C3 . 1.377(4) ?
    C2 H2 . 0.9300 ?
    C3 C4 . 1.413(4) ?
    C3 C7 . 1.502(5) ?
    C4 C5 . 1.384(5) ?
    C5 C6 . 1.371(5) ?
    C5 H5 . 0.9300 ?
    C6 H6 . 0.9300 ?
    C7 H7A . 0.9600 ?
    C7 H7B . 0.9600 ?
    C7 H7C . 0.9600 ?
    C8 C9 . 1.377(4) ?
    C8 C13 . 1.394(4) ?
    C9 C10 . 1.386(4) ?
    C9 H9 . 0.9300 ?
    C10 C11 . 1.414(4) ?
    C10 C14 . 1.496(5) ?
    C11 C12 . 1.380(5) ?
    C12 C13 . 1.382(5) ?
    C12 H12 . 0.9300 ?
    C13 H13 . 0.9300 ?
    C14 H14A . 0.9600 ?
    C14 H14B . 0.9600 ?
    C14 H14C . 0.9600 ?
loop_
    _geom_angle_atom_site_label_1
    _geom_angle_atom_site_label_2
    _geom_angle_atom_site_label_3
    _geom_angle_site_symmetry_1
    _geom_angle_site_symmetry_3
    _geom_angle
    _geom_angle_publ_flag
    O9 Na1 O8 . . 157.37(11) ?
    O9 Na1 O1 . . 97.10(10) ?
    O8 Na1 O1 . . 105.53(10) ?
    O9 Na1 O7 . . 91.27(9) ?
    O8 Na1 O7 . . 91.68(10) ?
    O1 Na1 O7 . . 83.80(9) ?
    O9 Na1 O10 . . 85.95(9) ?
    O8 Na1 O10 . . 98.02(10) ?
    O1 Na1 O10 . . 78.13(9) ?
    O7 Na1 O10 . . 161.21(10) ?
    O9 Na1 O11 . . 72.53(9) ?
    O8 Na1 O11 . . 87.93(10) ?
    O1 Na1 O11 . . 146.41(10) ?
    O7 Na1 O11 . . 127.23(10) ?
    O10 Na1 O11 . . 69.47(9) ?
    O10 Na2 O13 . . 89.72(10) ?
    O10 Na2 O14 . . 168.83(10) ?
    O13 Na2 O14 . . 85.43(10) ?
    O10 Na2 O9 . . 87.45(9) ?
    O13 Na2 O9 . . 174.00(13) ?
    O14 Na2 O9 . . 96.40(9) ?
    O10 Na2 O12 . . 99.78(9) ?
    O13 Na2 O12 . . 99.86(12) ?
    O14 Na2 O12 . . 90.97(9) ?
    O9 Na2 O12 . . 85.84(9) ?
    O10 Na2 O11 . . 74.15(10) ?
    O13 Na2 O11 . . 99.73(13) ?
    O14 Na2 O11 . . 96.74(10) ?
    O9 Na2 O11 . . 74.40(9) ?
    O12 Na2 O11 . . 159.44(11) ?
    O1 S1 O3 . . 113.08(18) ?
    O1 S1 O2 . . 111.53(15) ?
    O3 S1 O2 . . 110.55(16) ?
    O1 S1 C1 . . 107.05(15) ?
    O3 S1 C1 . . 106.96(15) ?
    O2 S1 C1 . . 107.35(14) ?
    O5 S2 O6 . . 112.54(15) ?
    O5 S2 O4 . . 112.49(15) ?
    O6 S2 O4 . . 110.33(15) ?
    O5 S2 C8 . . 106.57(15) ?
    O6 S2 C8 . . 107.40(15) ?
    O4 S2 C8 . . 107.16(14) ?
    S1 O1 Na1 . . 139.61(15) ?
    Na1 O7 H15 . . 111.2 ?
    Na1 O7 H16 . . 109.9 ?
    H15 O7 H16 . . 105.1 ?
    Na1 O8 H17 . . 93.5 ?
    Na1 O8 H18 . . 110.3 ?
    H17 O8 H18 . . 108.1 ?
    Na1 O9 Na2 . . 88.42(8) ?
    Na1 O9 H19 . . 103.2 ?
    Na2 O9 H19 . . 122.6 ?
    Na1 O9 H20 . . 120.5 ?
    Na2 O9 H20 . . 115.9 ?
    H19 O9 H20 . . 105.6 ?
    Na2 O10 Na1 . . 88.77(9) ?
    Na2 O10 H21 . . 127.5 ?
    Na1 O10 H21 . . 100.8 ?
    Na2 O10 H22 . . 105.1 ?
    Na1 O10 H22 . . 133.3 ?
    H21 O10 H22 . . 104.7 ?
    Na2 O11 Na1 . . 80.80(8) ?
    Na2 O11 H23 . . 119.3 ?
    Na1 O11 H23 . . 101.9 ?
    Na2 O11 H24 . . 110.2 ?
    Na1 O11 H24 . . 137.9 ?
    H23 O11 H24 . . 106.5 ?
    Na2 O12 H25 . . 113.0 ?
    Na2 O12 H26 . . 114.1 ?
    H25 O12 H26 . . 107.6 ?
    Na2 O13 H27 . . 127.7 ?
    Na2 O13 H28 . . 96.2 ?
    H27 O13 H28 . . 103.9 ?
    Na2 O14 H30 . . 120.3 ?
    Na2 O14 H29 . . 116.6 ?
    H30 O14 H29 . . 104.9 ?
    C4 N1 H1A . . 120.0 ?
    C4 N1 H1B . . 120.0 ?
    H1A N1 H1B . . 120.0 ?
    C11 N2 H2A . . 120.0 ?
    C11 N2 H2B . . 120.0 ?
    H2A N2 H2B . . 120.0 ?
    C2 C1 C6 . . 120.5(3) ?
    C2 C1 S1 . . 120.5(2) ?
    C6 C1 S1 . . 119.0(2) ?
    C3 C2 C1 . . 121.3(3) ?
    C3 C2 H2 . . 119.3 ?
    C1 C2 H2 . . 119.3 ?
    C2 C3 C4 . . 118.5(3) ?
    C2 C3 C7 . . 121.5(3) ?
    C4 C3 C7 . . 120.0(3) ?
    N1 C4 C5 . . 121.4(3) ?
    N1 C4 C3 . . 119.5(3) ?
    C5 C4 C3 . . 119.1(3) ?
    C6 C5 C4 . . 122.0(3) ?
    C6 C5 H5 . . 119.0 ?
    C4 C5 H5 . . 119.0 ?
    C5 C6 C1 . . 118.5(3) ?
    C5 C6 H6 . . 120.7 ?
    C1 C6 H6 . . 120.7 ?
    C3 C7 H7A . . 109.5 ?
    C3 C7 H7B . . 109.5 ?
    H7A C7 H7B . . 109.5 ?
    C3 C7 H7C . . 109.5 ?
    H7A C7 H7C . . 109.5 ?
    H7B C7 H7C . . 109.5 ?
    C9 C8 C13 . . 120.7(3) ?
    C9 C8 S2 . . 120.4(2) ?
    C13 C8 S2 . . 119.0(2) ?
    C8 C9 C10 . . 121.1(3) ?
    C8 C9 H9 . . 119.4 ?
    C10 C9 H9 . . 119.4 ?
    C9 C10 C11 . . 118.3(3) ?
    C9 C10 C14 . . 121.3(3) ?
    C11 C10 C14 . . 120.4(3) ?
    C12 C11 N2 . . 120.9(3) ?
    C12 C11 C10 . . 119.7(3) ?
    N2 C11 C10 . . 119.4(3) ?
    C11 C12 C13 . . 121.6(3) ?
    C11 C12 H12 . . 119.2 ?
    C13 C12 H12 . . 119.2 ?
    C12 C13 C8 . . 118.5(3) ?
    C12 C13 H13 . . 120.7 ?
    C8 C13 H13 . . 120.7 ?
    C10 C14 H14A . . 109.5 ?
    C10 C14 H14B . . 109.5 ?
    H14A C14 H14B . . 109.5 ?
    C10 C14 H14C . . 109.5 ?
    H14A C14 H14C . . 109.5 ?
    H14B C14 H14C . . 109.5 ?
loop_
    _geom_torsion_atom_site_label_1
    _geom_torsion_atom_site_label_2
    _geom_torsion_atom_site_label_3
    _geom_torsion_atom_site_label_4
    _geom_torsion_site_symmetry_1
    _geom_torsion_site_symmetry_2
    _geom_torsion_site_symmetry_3
    _geom_torsion_site_symmetry_4
    _geom_torsion
    _geom_torsion_publ_flag
    O9 Na1 Na2 O10 . . . . 147.11(13) ?
    O8 Na1 Na2 O10 . . . . -60.55(13) ?
    O1 Na1 Na2 O10 . . . . 58.64(11) ?
    O7 Na1 Na2 O10 . . . . 152.54(15) ?
    O11 Na1 Na2 O10 . . . . -105.07(12) ?
    O9 Na1 Na2 O13 . . . . -175.12(17) ?
    O8 Na1 Na2 O13 . . . . -22.78(18) ?
    O1 Na1 Na2 O13 . . . . 96.41(16) ?
    O7 Na1 Na2 O13 . . . . -169.69(17) ?
    O10 Na1 Na2 O13 . . . . 37.77(16) ?
    O11 Na1 Na2 O13 . . . . -67.30(17) ?
    O9 Na1 Na2 O14 . . . . -47.85(12) ?
    O8 Na1 Na2 O14 . . . . 104.49(14) ?
    O1 Na1 Na2 O14 . . . . -136.33(12) ?
    O7 Na1 Na2 O14 . . . . -42.43(17) ?
    O10 Na1 Na2 O14 . . . . 165.03(14) ?
    O11 Na1 Na2 O14 . . . . 59.97(13) ?
    O8 Na1 Na2 O9 . . . . 152.34(13) ?
    O1 Na1 Na2 O9 . . . . -88.48(11) ?
    O7 Na1 Na2 O9 . . . . 5.42(14) ?
    O10 Na1 Na2 O9 . . . . -147.11(13) ?
    O11 Na1 Na2 O9 . . . . 107.82(12) ?
    O9 Na1 Na2 O12 . . . . 62.13(11) ?
    O8 Na1 Na2 O12 . . . . -145.53(11) ?
    O1 Na1 Na2 O12 . . . . -26.35(10) ?
    O7 Na1 Na2 O12 . . . . 67.56(14) ?
    O10 Na1 Na2 O12 . . . . -84.98(11) ?
    O11 Na1 Na2 O12 . . . . 169.95(11) ?
    O9 Na1 Na2 O11 . . . . -107.82(12) ?
    O8 Na1 Na2 O11 . . . . 44.52(13) ?
    O1 Na1 Na2 O11 . . . . 163.70(12) ?
    O7 Na1 Na2 O11 . . . . -102.39(15) ?
    O10 Na1 Na2 O11 . . . . 105.07(12) ?
    O3 S1 O1 Na1 . . . . -75.9(3) ?
    O2 S1 O1 Na1 . . . . 49.4(3) ?
    C1 S1 O1 Na1 . . . . 166.6(2) ?
    O9 Na1 O1 S1 . . . . -115.0(3) ?
    O8 Na1 O1 S1 . . . . 64.5(3) ?
    O7 Na1 O1 S1 . . . . 154.5(3) ?
    O10 Na1 O1 S1 . . . . -30.6(3) ?
    O11 Na1 O1 S1 . . . . -46.0(4) ?
    Na2 Na1 O1 S1 . . . . -68.0(3) ?
    O8 Na1 O9 Na2 . . . . -78.9(3) ?
    O1 Na1 O9 Na2 . . . . 99.74(9) ?
    O7 Na1 O9 Na2 . . . . -176.35(9) ?
    O10 Na1 O9 Na2 . . . . 22.25(8) ?
    O11 Na1 O9 Na2 . . . . -47.48(9) ?
    O10 Na2 O9 Na1 . . . . -23.48(9) ?
    O13 Na2 O9 Na1 . . . . 38.5(12) ?
    O14 Na2 O9 Na1 . . . . 146.00(9) ?
    O12 Na2 O9 Na1 . . . . -123.48(9) ?
    O11 Na2 O9 Na1 . . . . 50.77(9) ?
    O13 Na2 O10 Na1 . . . . -152.07(12) ?
    O14 Na2 O10 Na1 . . . . -87.9(5) ?
    O9 Na2 O10 Na1 . . . . 22.63(8) ?
    O12 Na2 O10 Na1 . . . . 107.97(9) ?
    O11 Na2 O10 Na1 . . . . -51.87(9) ?
    O9 Na1 O10 Na2 . . . . -23.26(9) ?
    O8 Na1 O10 Na2 . . . . 134.33(10) ?
    O1 Na1 O10 Na2 . . . . -121.39(10) ?
    O7 Na1 O10 Na2 . . . . -105.3(3) ?
    O11 Na1 O10 Na2 . . . . 49.60(9) ?
    O10 Na2 O11 Na1 . . . . 47.38(8) ?
    O13 Na2 O11 Na1 . . . . 134.30(10) ?
    O14 Na2 O11 Na1 . . . . -139.21(9) ?
    O9 Na2 O11 Na1 . . . . -44.41(8) ?
    O12 Na2 O11 Na1 . . . . -27.9(3) ?
    O9 Na1 O11 Na2 . . . . 46.39(8) ?
    O8 Na1 O11 Na2 . . . . -145.20(10) ?
    O1 Na1 O11 Na2 . . . . -29.7(2) ?
    O7 Na1 O11 Na2 . . . . 124.26(11) ?
    O10 Na1 O11 Na2 . . . . -45.84(8) ?
    O1 S1 C1 C2 . . . . 116.4(3) ?
    O3 S1 C1 C2 . . . . -5.1(3) ?
    O2 S1 C1 C2 . . . . -123.7(3) ?
    O1 S1 C1 C6 . . . . -62.7(3) ?
    O3 S1 C1 C6 . . . . 175.8(3) ?
    O2 S1 C1 C6 . . . . 57.2(3) ?
    C6 C1 C2 C3 . . . . 0.9(5) ?
    S1 C1 C2 C3 . . . . -178.2(2) ?
    C1 C2 C3 C4 . . . . -1.1(5) ?
    C1 C2 C3 C7 . . . . 179.2(3) ?
    C2 C3 C4 N1 . . . . -180.0(3) ?
    C7 C3 C4 N1 . . . . -0.2(5) ?
    C2 C3 C4 C5 . . . . 0.0(5) ?
    C7 C3 C4 C5 . . . . 179.7(3) ?
    N1 C4 C5 C6 . . . . -178.6(3) ?
    C3 C4 C5 C6 . . . . 1.4(5) ?
    C4 C5 C6 C1 . . . . -1.7(5) ?
    C2 C1 C6 C5 . . . . 0.5(5) ?
    S1 C1 C6 C5 . . . . 179.6(2) ?
    O5 S2 C8 C9 . . . . -22.7(3) ?
    O6 S2 C8 C9 . . . . -143.5(3) ?
    O4 S2 C8 C9 . . . . 98.0(3) ?
    O5 S2 C8 C13 . . . . 157.2(2) ?
    O6 S2 C8 C13 . . . . 36.4(3) ?
    O4 S2 C8 C13 . . . . -82.1(3) ?
    C13 C8 C9 C10 . . . . -0.9(5) ?
    S2 C8 C9 C10 . . . . 179.0(2) ?
    C8 C9 C10 C11 . . . . -1.5(5) ?
    C8 C9 C10 C14 . . . . 178.3(3) ?
    C9 C10 C11 C12 . . . . 2.6(4) ?
    C14 C10 C11 C12 . . . . -177.2(3) ?
    C9 C10 C11 N2 . . . . -177.7(3) ?
    C14 C10 C11 N2 . . . . 2.5(4) ?
    N2 C11 C12 C13 . . . . 179.0(3) ?
    C10 C11 C12 C13 . . . . -1.3(5) ?
    C11 C12 C13 C8 . . . . -1.1(5) ?
    C9 C8 C13 C12 . . . . 2.2(4) ?
    S2 C8 C13 C12 . . . . -177.7(2) ?
loop_
    _geom_hbond_atom_site_label_D
    _geom_hbond_atom_site_label_H
    _geom_hbond_atom_site_label_A
    _geom_hbond_site_symmetry_A
    _geom_hbond_distance_DH
    _geom_hbond_distance_HA
    _geom_hbond_distance_DA
    _geom_hbond_angle_DHA
    N1 H1A O4 2_555 0.86 2.30 3.046(4) 145
    N2 H2A O1 2_546 0.86 2.30 3.066(4) 149
    O7 H15 N2 2_556 0.85 2.13 2.929(4) 157
    O7 H16 O2 1_556 0.85 1.98 2.809(3) 166
    O8 H17 O12 1_656 0.85 2.29 2.800(4) 119
    O8 H18 O6 . 0.85 2.14 2.989(4) 171
    O9 H19 O3 1_455 0.85 2.00 2.814(4) 160
    O9 H20 O8 1_455 0.85 2.06 2.911(4) 175
    O10 H21 O2 . 0.85 1.99 2.831(3) 172
    O10 H22 O14 1_655 0.85 2.01 2.812(4) 157
    O11 H23 O4 . 0.85 2.05 2.895(4) 175
    O11 H24 O5 1_455 0.85 2.03 2.872(4) 169
    O12 H25 O7 1_554 0.85 1.95 2.794(3) 175
    O12 H26 O2 1_455 0.85 2.09 2.889(4) 157
    O13 H27 O6 1_554 0.85 2.12 2.969(4) 175
    O13 H28 O5 1_454 0.85 2.32 2.883(4) 124
    O14 H29 O6 1_454 0.85 2.04 2.837(3) 156
    O14 H30 O4 1_455 0.85 1.95 2.790(3) 171
