# Supplementary material for: (4-Amino-3-methyl­benzene­sulfonato)tri-μ-aqua-penta­aqua­disodium 4-amino-3-methyl­benzene­sulfonate
Source: Acta Crystallogr Sect E Struct Rep Online. 2010 Jan 9;66(Pt 2):m125–6. doi: 10.1107/S1600536809055512 (PMC2979835; doi:10.1107/S1600536809055512)
Supplement: Supplementary file 2 [file e-66-0m125-Isup2.hkl]

# 
# h,k,l, Fc-squared, Fo-squared, sigma(Fo-squared) and status flag 
# 
data_I
_shelx_title ' 1 in P2(1)' 
_shelx_refln_list_code          4 
_shelx_F_calc_maximum      135.47 
_exptl_crystal_F_000       592.00 
_reflns_d_resolution_high  0.8395 
 
loop_ 
 _symmetry_equiv_pos_as_xyz 
 'x, y, z' 
 '-x, y+1/2, -z' 
 
_cell_length_a     6.2346 
_cell_length_b    27.7932 
_cell_length_c     7.2845 
_cell_angle_alpha  90.000 
_cell_angle_beta   91.296 
_cell_angle_gamma  90.000 
 
_shelx_F_squared_multiplier     1.000 
 
loop_ 
 _refln_index_h 
 _refln_index_k 
 _refln_index_l 
 _refln_F_squared_calc 
 _refln_F_squared_meas 
 _refln_F_squared_sigma 
 _refln_observed_status 
   3 -28   0        2.68        3.37      5.05 o 
   2 -27   0      112.74      119.45     10.37 o 
   3 -27   0       67.19       55.86      8.16 o 
   4 -27   0       27.17       32.27      7.34 o 
   1 -26   0       48.02       64.86      7.41 o 
   2 -26   0       69.01       51.68      7.02 o 
   3 -26   0       57.54       60.60      7.99 o 
   4 -26   0      245.06      237.46     16.83 o 
   1 -25   0       81.04       71.35      7.67 o 
   2 -25   0       70.71       73.91      7.98 o 
   3 -25   0       72.43       68.57      8.20 o 
   4 -25   0       69.00       84.91      9.86 o 
   0 -24   0      170.62      175.55     11.51 o 
   1 -24   0       55.88       67.14      7.04 o 
   2 -24   0      303.09      280.65     16.68 o 
   3 -24   0      159.60      146.69     11.44 o 
   4 -24   0       65.61       71.66      9.04 o 
   5 -24   0        0.54       -0.91      4.81 o 
   1 -23   0       87.54       77.65      3.67 o 
   2 -23   0      192.73      191.83     12.35 o 
   3 -23   0      199.55      193.75     13.70 o 
   4 -23   0       27.15       35.11      6.68 o 
   5 -23   0       40.41       44.82      8.16 o 
   0 -22   0      286.36      289.85     15.09 o 
   1 -22   0        4.38        4.38      1.38 o 
   2 -22   0      287.15      280.39     16.78 o 
   3 -22   0       58.29       52.71      6.95 o 
   4 -22   0      250.65      243.84     16.19 o 
   5 -22   0      192.07      190.11     14.69 o 
   1 -21   0      108.63      111.99      4.48 o 
   2 -21   0      286.08      266.56     16.19 o 
   3 -21   0      249.15      258.29     15.90 o 
   4 -21   0      161.15      135.55     11.16 o 
   5 -21   0       63.74       66.71      9.38 o 
   0 -20   0     2260.32     2078.97     88.09 o 
   1 -20   0      412.91      424.09     13.21 o 
   2 -20   0      206.17      190.59     12.06 o 
   3 -20   0      152.53      143.07     10.91 o 
   4 -20   0      137.39      111.37      9.97 o 
   5 -20   0      134.31      141.88     12.26 o 
   1 -19   0      537.19      504.50     24.31 o 
   2 -19   0       66.56       60.92      5.71 o 
   3 -19   0       33.50       36.68      5.52 o 
   4 -19   0      649.83      558.37     30.29 o 
   5 -19   0       65.99       62.68      8.56 o 
   6 -19   0       47.97       67.35     10.21 o 
   0 -18   0      680.00      692.08     32.09 o 
   1 -18   0      210.58      233.01     13.14 o 
   2 -18   0      205.13      211.30     12.04 o 
   3 -18   0      288.22      295.56     17.14 o 
   4 -18   0      244.90      229.39     15.00 o 
   5 -18   0      376.07      356.95     21.99 o 
   6 -18   0       26.96       20.16      6.84 o 
   1 -17   0     1074.30      959.30     44.09 o 
   2 -17   0      470.07      475.41     24.09 o 
   3 -17   0      639.14      608.68     29.44 o 
   4 -17   0        4.21        2.89      3.55 o 
   5 -17   0       33.61       23.00      6.02 o 
   6 -17   0       43.06       45.67      8.58 o 
   0 -16   0     1099.28     1049.62     28.75 o 
   1 -16   0      665.74      586.10     28.70 o 
   2 -16   0      213.25      206.03     12.18 o 
   3 -16   0      472.76      441.09     23.16 o 
   4 -16   0      242.04      243.53     15.53 o 
   5 -16   0       77.96       75.85      9.11 o 
   6 -16   0       46.53       49.43      8.62 o 
   1 -15   0     1161.07     1154.48     51.83 o 
   2 -15   0      585.84      532.83     26.16 o 
   3 -15   0      207.56      186.71     11.85 o 
   4 -15   0       75.48       72.82      7.77 o 
   5 -15   0      120.60      119.27     11.16 o 
   6 -15   0       12.24       13.59      5.85 o 
   0 -14   0     2357.12     2391.82     64.34 o 
   1 -14   0      266.03      281.58     13.96 o 
   2 -14   0      746.12      697.44     31.72 o 
   3 -14   0      436.30      410.74     21.93 o 
   4 -14   0     1239.99     1214.80     57.63 o 
   5 -14   0      406.13      385.88     22.96 o 
   6 -14   0       30.95       36.77      7.52 o 
   1 -13   0     1203.71     1172.94     55.19 o 
   2 -13   0      480.06      452.65     22.47 o 
   3 -13   0       15.28       10.23      2.82 o 
   4 -13   0      772.56      796.61     39.02 o 
   5 -13   0      299.46      262.59     17.03 o 
   6 -13   0       32.32       32.00      7.32 o 
   0 -12   0     2376.46     2009.55     69.77 o 
   1 -12   0     4583.15     4321.73    186.53 o 
   2 -12   0      624.10      609.72     27.92 o 
   3 -12   0      466.35      470.23     24.48 o 
   4 -12   0       51.81       52.45      6.57 o 
   5 -12   0       43.96       44.75      6.93 o 
   6 -12   0        9.47        6.95      5.12 o 
   1 -11   0     2670.60     2640.00    114.80 o 
   2 -11   0      307.59      304.52     16.37 o 
   3 -11   0       72.10       70.40      5.87 o 
   4 -11   0       67.13       62.66      6.95 o 
   5 -11   0      475.59      461.41     26.31 o 
   6 -11   0       10.75        4.63      4.43 o 
   7 -11   0        1.01        3.68      6.29 o 
   0 -10   0     4769.08     4440.48    169.17 o 
   1 -10   0      107.68       91.51      5.65 o 
   2 -10   0     1301.94     1271.05     56.29 o 
   3 -10   0      103.34      110.96      7.76 o 
   4 -10   0       61.52       64.02      6.93 o 
   5 -10   0      341.34      334.34     19.85 o 
   6 -10   0       92.92      101.45     10.96 o 
   7 -10   0       49.13       52.12      9.82 o 
   1  -9   0     4466.26     3963.77    174.07 o 
   2  -9   0      195.95      170.75      9.20 o 
   3  -9   0     1026.21      994.43     46.47 o 
   4  -9   0      663.98      644.77     31.32 o 
   5  -9   0      159.93      161.27     12.59 o 
   6  -9   0       76.64       74.22      9.57 o 
   7  -9   0       34.98       47.18      9.00 o 
   0  -8   0     2196.54     1958.47     77.69 o 
   1  -8   0     1766.92     1658.41     73.43 o 
   2  -8   0     1394.23     1280.77     56.14 o 
   3  -8   0      451.79      414.98     20.64 o 
   4  -8   0      273.15      288.11     16.54 o 
   5  -8   0      262.92      235.46     15.95 o 
   6  -8   0      268.24      261.57     17.80 o 
   7  -8   0        6.14       14.00      6.06 o 
   1  -7   0     1202.77     1064.16     43.48 o 
   2  -7   0      527.57      556.14     25.36 o 
   3  -7   0     1055.11     1129.44     49.19 o 
   4  -7   0      249.63      254.40     14.75 o 
   5  -7   0      665.75      635.61     33.51 o 
   6  -7   0      162.45      150.59     12.84 o 
   7  -7   0       42.28       34.96      8.03 o 
   0  -6   0      981.61      908.58     24.17 o 
   1  -6   0      953.78      870.74     38.34 o 
   2  -6   0      269.92      226.74     12.53 o 
   3  -6   0     2996.16     3026.15    133.77 o 
   4  -6   0      871.61      845.96     28.51 o 
   5  -6   0     1717.08     1710.71     80.33 o 
   6  -6   0       88.68      100.66     10.76 o 
   7  -6   0       10.00       21.75      7.17 o 
   1  -5   0     2440.31     2256.72     98.00 o 
   2  -5   0     2623.11     2492.64    117.01 o 
   3  -5   0     1574.53     1601.57     69.65 o 
   4  -5   0       64.17       61.17     14.25 o 
   5  -5   0      589.88      616.03     32.12 o 
   6  -5   0       76.99       79.51      9.49 o 
   7  -5   0       60.38       75.74     10.46 o 
   1  -4   0     1577.40     1483.67     66.99 o 
   2  -4   0     1645.45     1642.66     73.25 o 
   3  -4   0      506.83      548.99     26.31 o 
   4  -4   0        1.54        0.69      1.65 o 
   5  -4   0       64.21       65.57      7.79 o 
   6  -4   0       61.51       54.56      8.53 o 
   7  -4   0       88.35       86.39     11.05 o 
   1  -3   0     3170.93     3000.43    140.92 o 
   2  -3   0     9225.90     8393.16    388.05 o 
   3  -3   0      831.01      820.15     27.86 o 
   4  -3   0       20.91       17.14      2.55 o 
   5  -3   0      111.07      130.98     10.23 o 
   6  -3   0       55.68       49.12      8.05 o 
   7  -3   0      104.35      110.32     12.75 o 
   1  -2   0     1407.35     1330.82     55.32 o 
   2  -2   0      932.96      801.77     36.95 o 
   3  -2   0      537.13      560.07     19.82 o 
   4  -2   0     1606.99     1636.15     54.20 o 
   5  -2   0       43.52       41.09      6.37 o 
   6  -2   0       34.71       36.54      7.13 o 
   7  -2   0        1.98       -0.55      4.08 o 
   1  -1   0     1476.52     1415.34     63.75 o 
   2  -1   0     1027.13     1082.51     47.18 o 
   3  -1   0      399.02      408.55     14.96 o 
   4  -1   0      164.87      172.18      7.79 o 
   5  -1   0        9.97       14.00      4.70 o 
   6  -1   0       75.06       84.03      9.77 o 
   7  -1   0        2.17       -1.21      4.19 o 
   1   0   0      214.14      232.41     10.94 o 
   2   0   0        2.36        3.68      1.46 o 
   3   0   0     1870.75     1898.94     83.93 o 
   4   0   0       22.70       27.10      4.26 o 
   5   0   0       12.31        6.13      3.70 o 
   6   0   0      128.76      133.91     11.84 o 
   7   0   0        4.95        3.60      4.87 o 
   1   1   0     1473.25     1518.74     63.94 o 
   2   1   0     1034.32     1036.38     34.77 o 
   3   1   0      393.22      419.95     15.32 o 
   4   1   0      162.27      162.06      7.70 o 
   5   1   0        9.40       15.13      4.61 o 
   6   1   0       71.83       71.72      9.20 o 
   7   1   0        2.21        1.13      4.56 o 
   0   2   0        0.54        1.06      0.27 o 
   1   2   0     1406.89     1200.47     55.39 o 
   2   2   0      910.72      828.10     27.35 o 
   3   2   0      532.72      575.54     29.24 o 
   4   2   0     1619.90     1621.41     54.28 o 
   5   2   0       44.64       49.69      6.82 o 
   6   2   0       35.07       22.96      6.09 o 
   7   2   0        1.75        3.88      4.54 o 
   1   3   0     3170.12     3412.01    239.20 o 
   2   3   0     9276.50     9430.55    496.07 o 
   3   3   0      852.98      809.08     27.91 o 
   4   3   0       18.58       15.23      2.54 o 
   5   3   0      107.41      102.82      9.57 o 
   6   3   0       56.66       50.88      7.87 o 
   7   3   0      101.48      142.85     13.61 o 
   0   4   0       49.43       49.16      2.89 o 
   1   4   0     1580.87     1569.12     99.12 o 
   2   4   0     1659.68     1684.23     78.61 o 
   3   4   0      494.29      541.83     19.36 o 
   4   4   0        1.37        1.99      1.56 o 
   5   4   0       65.05       70.58      8.03 o 
   6   4   0       66.00       83.39      9.48 o 
   7   4   0       88.77       90.16     10.92 o 
   1   5   0     2439.17     2259.97     81.79 o 
   2   5   0     2663.84     2770.14    141.51 o 
   3   5   0     1536.32     1528.79     51.48 o 
   4   5   0       68.67       61.50      4.32 o 
   5   5   0      588.92      628.93     32.38 o 
   6   5   0       73.82       70.55      9.24 o 
   7   5   0       60.44       53.17      9.11 o 
   0   6   0      983.47      854.37     43.72 o 
   1   6   0      949.37      864.94     39.60 o 
   2   6   0      281.19      255.08     10.40 o 
   3   6   0     2996.67     3076.06     99.29 o 
   4   6   0      874.31      773.80     28.41 o 
   5   6   0     1700.20     1787.04     80.86 o 
   6   6   0       89.36      105.05     10.87 o 
   7   6   0        9.90       20.40      6.24 o 
   1   7   0     1198.50      963.72     30.90 o 
   2   7   0      524.39      531.16     17.59 o 
   3   7   0     1041.10     1042.58     36.35 o 
   4   7   0      257.47      240.30     10.52 o 
   5   7   0      670.98      673.42     34.08 o 
   6   7   0      164.80      159.99     13.16 o 
   7   7   0       41.15       39.77      8.25 o 
   0   8   0     2257.35     1938.86     93.83 o 
   1   8   0     1786.98     1689.50     73.11 o 
   2   8   0     1396.06     1249.29     54.93 o 
   3   8   0      457.28      402.74     15.30 o 
   4   8   0      273.47      281.42     11.92 o 
   5   8   0      262.18      270.77     16.83 o 
   6   8   0      262.41      251.91     17.82 o 
   7   8   0        7.17        4.85      5.16 o 
   1   9   0     4450.22     4097.16    171.47 o 
   2   9   0      189.25      155.69      5.87 o 
   3   9   0     1028.85     1020.68     34.65 o 
   4   9   0      657.66      615.18     22.86 o 
   5   9   0      165.42      171.23      8.73 o 
   6   9   0       74.51       77.17      9.42 o 
   7   9   0       33.73       35.35      7.87 o 
   0  10   0     4770.39     4276.12    208.94 o 
   1  10   0      111.07       94.54      7.61 o 
   2  10   0     1275.59     1252.77     34.52 o 
   3  10   0      103.24      113.87     18.77 o 
   4  10   0       61.41       60.38      7.19 o 
   5  10   0      338.43      328.52     14.06 o 
   6  10   0       91.30      114.22     11.47 o 
   7  10   0       48.35       64.67      9.97 o 
   1  11   0     2628.00     2657.02    111.72 o 
   2  11   0      320.95      335.34     18.28 o 
   3  11   0       67.81       67.41      5.60 o 
   4  11   0       62.80       69.02      5.09 o 
   5  11   0      474.58      491.85     19.25 o 
   6  11   0        9.68       20.84      6.11 o 
   7  11   0        1.33       17.23      6.39 o 
   0  12   0     2332.41     2020.36     91.66 o 
   1  12   0     4600.25     4328.69    189.20 o 
   2  12   0      633.85      582.59     20.96 o 
   3  12   0      473.78      499.75     15.26 o 
   4  12   0       51.87       60.17      8.40 o 
   5  12   0       43.84       38.26      6.84 o 
   6  12   0        9.08       11.27      5.18 o 
   1  13   0     1198.98     1259.25     48.87 o 
   2  13   0      471.21      465.19     19.13 o 
   3  13   0       12.40       10.28      1.80 o 
   4  13   0      771.14      816.63     51.42 o 
   5  13   0      295.08      265.44     17.05 o 
   6  13   0       31.53       32.38      7.23 o 
   0  14   0     2350.57     2391.85     80.33 o 
   1  14   0      258.96      265.24      8.93 o 
   2  14   0      738.75      665.26     24.52 o 
   3  14   0      434.55      435.52     13.75 o 
   4  14   0     1234.57     1250.69     42.99 o 
   5  14   0      413.49      404.73     16.82 o 
   6  14   0       30.44       32.11      7.01 o 
   1  15   0     1176.66     1163.27     41.78 o 
   2  15   0      581.85      544.38     14.82 o 
   3  15   0      198.79      197.37      7.55 o 
   4  15   0       70.46       68.28      7.92 o 
   5  15   0      119.13      147.11     13.85 o 
   6  15   0       11.71       17.64      6.15 o 
   0  16   0     1084.76     1009.48     53.14 o 
   1  16   0      662.43      615.75     14.11 o 
   2  16   0      206.81      221.39      7.78 o 
   3  16   0      482.22      453.94     14.46 o 
   4  16   0      239.66      254.20     11.69 o 
   5  16   0       77.39       81.00     11.44 o 
   6  16   0       45.82       41.60      8.09 o 
   1  17   0     1086.91      970.17     33.15 o 
   2  17   0      483.01      491.67     13.30 o 
   3  17   0      638.04      583.13     30.57 o 
   4  17   0        5.07        7.21      6.44 o 
   5  17   0       35.11       30.32      4.65 o 
   0  18   0      681.37      674.20     28.33 o 
   1  18   0      215.49      240.81      7.36 o 
   2  18   0      197.17      198.55      6.67 o 
   3  18   0      288.81      307.91     10.81 o 
   4  18   0      249.58      234.09     11.30 o 
   5  18   0      368.48      382.70     45.82 o 
   1  19   0      522.10      489.68     17.25 o 
   2  19   0       69.43       64.30      4.44 o 
   3  19   0       33.07       37.15      3.48 o 
   4  19   0      648.14      604.71     29.94 o 
   0  20   0     2290.06     1869.21     98.81 o 
   1  20   0      412.65      417.49     14.02 o 
   2  20   0      200.58      200.05      7.08 o 
   3  20   0      157.39      165.92      7.15 o 
   4  20   0      137.96      123.78      7.90 o 
   5  20   0      135.57      127.90     12.72 o 
   1  21   0      108.64      101.32     16.73 o 
   2  21   0      286.26      295.85      9.20 o 
   3  21   0      254.51      264.69     12.70 o 
   4  21   0      161.58      136.37     12.53 o 
   5  21   0       63.18       75.01     10.03 o 
   0  22   0      290.43      232.02     17.54 o 
   1  22   0        3.52        4.95      2.85 o 
   2  22   0      287.53      301.90      9.48 o 
   3  22   0       59.54       66.19      5.98 o 
   4  22   0      251.32      247.65     18.06 o 
   5  22   0      192.78      173.72     15.31 o 
   1  23   0       94.13       83.54      6.80 o 
   2  23   0      187.86      178.01     10.66 o 
   3  23   0      204.58      222.31     16.52 o 
   4  23   0       27.40       22.74      6.92 o 
   5  23   0       41.01       34.09      7.81 o 
   0  24   0      171.86      185.68     14.76 o 
   1  24   0       59.28       70.71     12.15 o 
   2  24   0      307.47      283.81     14.34 o 
   3  24   0      156.06      142.40     13.41 o 
   4  24   0       65.31       68.66      9.95 o 
   5  24   0        0.47        1.63      5.80 o 
   1  25   0       80.98       84.62      8.56 o 
   2  25   0       72.22       74.40      7.30 o 
   3  25   0       71.65       62.72      9.57 o 
   4  25   0       69.25       80.57     11.18 o 
   0  26   0      160.46      193.46     15.81 o 
   1  26   0       50.04       65.01      6.62 o 
   2  26   0       75.03       71.98      7.31 o 
   3  26   0       57.15       69.21     10.12 o 
   4  26   0      249.26      238.46     19.08 o 
   1  27   0       52.88       68.68      7.81 o 
   2  27   0      108.49      132.03     21.20 o 
   3  27   0       67.62       68.30     10.21 o 
   4  27   0       26.52       30.79      8.67 o 
   0  28   0      265.11      327.48     23.27 o 
   1  28   0      169.34      180.28     28.65 o 
   2  28   0       18.43       27.64      5.58 o 
   3  28   0        2.33        2.01      5.25 o 
   1  29   0       37.95       37.16      6.41 o 
   2  29   0      137.11      170.99     11.54 o 
   3  29   0      244.05      234.29     19.39 o 
   0  30   0       54.97       47.07      9.33 o 
   1  30   0       14.12       16.88      4.86 o 
   2  30   0       42.69       53.57     10.00 o 
   3  30   0       27.78       32.73      8.93 o 
   1  31   0      164.66      179.69     11.81 o 
   2  31   0       25.08       25.85      6.08 o 
   0  32   0      718.11      777.90     46.98 o 
   1  32   0      144.23      154.25     11.13 o 
  -2 -31   1       27.13       15.92      6.40 o 
  -3 -30   1       35.83       32.77      7.17 o 
  -2 -30   1       57.07       49.56      8.09 o 
  -3 -29   1       77.24       76.37      9.60 o 
  -2 -29   1       86.98       80.03      9.44 o 
  -1 -29   1      204.90      232.61     15.33 o 
  -3 -28   1        6.59       12.20      5.43 o 
  -2 -28   1      252.66      240.33     16.41 o 
  -1 -28   1       17.51       29.71      5.84 o 
   0 -28   1       49.96       46.98      6.99 o 
  -4 -27   1       79.03       72.47      9.68 o 
  -3 -27   1       90.31       88.66      9.79 o 
  -2 -27   1       17.14       17.49      5.21 o 
  -1 -27   1       84.99      106.63      9.51 o 
   0 -27   1       92.41      124.58     10.08 o 
   1 -27   1       83.49      104.40      5.99 o 
  -4 -26   1       22.64       26.60      6.73 o 
  -3 -26   1        1.11        3.28      3.97 o 
  -2 -26   1        8.42       15.19      4.74 o 
  -1 -26   1      172.25      165.54     12.35 o 
   0 -26   1      562.89      569.02     30.20 o 
   1 -26   1       76.13       87.88      5.54 o 
  -4 -25   1        5.31        4.50      4.46 o 
  -3 -25   1      296.84      326.51     19.59 o 
  -2 -25   1      130.78      123.75     10.54 o 
  -1 -25   1      230.43      199.17     13.35 o 
   0 -25   1       11.97       11.14      4.26 o 
   1 -25   1       47.08       54.72      4.39 o 
   4 -25   1      192.09      191.72     14.73 o 
  -5 -24   1      134.72      150.06     13.21 o 
  -4 -24   1      116.65      101.03     10.72 o 
  -3 -24   1        3.99        4.76      4.13 o 
  -2 -24   1       89.05       91.29      8.89 o 
  -1 -24   1      117.80      113.40      9.18 o 
   0 -24   1      227.55      232.28     14.71 o 
   1 -24   1      121.21      121.95      6.11 o 
   3 -24   1       37.76       39.24      6.37 o 
   4 -24   1       45.73       44.31      7.76 o 
   5 -24   1      301.92      340.20     21.90 o 
  -5 -23   1       16.16       20.95      6.75 o 
  -4 -23   1       54.69       66.76      8.45 o 
  -3 -23   1      255.12      254.47     16.08 o 
  -2 -23   1       96.56      100.83      8.84 o 
  -1 -23   1      387.46      425.96     23.12 o 
   0 -23   1      217.95      214.13     13.83 o 
   1 -23   1      307.38      309.00     11.33 o 
   2 -23   1      136.94      129.19      9.84 o 
   3 -23   1      250.80      244.02     15.75 o 
   4 -23   1      145.32      143.07     12.19 o 
   5 -23   1       16.20       24.74      7.37 o 
  -5 -22   1       67.79       76.82      9.75 o 
  -4 -22   1       80.09       77.43      8.87 o 
  -3 -22   1       43.10       34.23      5.96 o 
  -2 -22   1      105.05       99.22      8.58 o 
  -1 -22   1     2274.49     2238.99     97.95 o 
   0 -22   1      253.36      248.80     14.16 o 
   1 -22   1     1851.63     1868.76     81.76 o 
   2 -22   1        6.11        8.75      3.09 o 
   3 -22   1      116.95      116.51      9.79 o 
   4 -22   1       48.11       63.19      8.29 o 
   5 -22   1       18.59       13.96      6.39 o 
  -5 -21   1       74.01       61.69      8.98 o 
  -4 -21   1      119.56      122.16     10.50 o 
  -3 -21   1       89.26       80.78      8.29 o 
  -2 -21   1      257.96      247.79     15.28 o 
  -1 -21   1      404.47      380.86     20.27 o 
   0 -21   1      803.97      866.36     25.46 o 
   1 -21   1      381.76      419.41     20.27 o 
   2 -21   1      615.98      608.15     29.67 o 
   3 -21   1      110.99      107.18      9.13 o 
   4 -21   1      212.32      213.77     14.69 o 
   5 -21   1       25.48       19.21      6.62 o 
  -5 -20   1      251.21      233.25     16.21 o 
  -4 -20   1      289.21      265.65     17.16 o 
  -3 -20   1       13.65       17.36      4.37 o 
  -2 -20   1      688.82      683.36     33.59 o 
  -1 -20   1      159.83      163.73     10.56 o 
   0 -20   1       81.25       80.95      3.52 o 
   1 -20   1        0.96        0.02      1.68 o 
   2 -20   1      503.62      481.39     25.10 o 
   3 -20   1       55.10       44.81      6.17 o 
   4 -20   1       65.67       71.94      8.49 o 
   5 -20   1      389.27      354.41     22.87 o 
  -6 -19   1       55.70       55.44      9.28 o 
  -5 -19   1       45.62       59.04      8.53 o 
  -4 -19   1       18.42       14.07      4.87 o 
  -3 -19   1      364.94      348.59     19.37 o 
  -2 -19   1        9.44        5.49      3.02 o 
  -1 -19   1      720.82      757.48     18.70 o 
   0 -19   1       25.97       26.90      2.02 o 
   1 -19   1      518.94      506.82     25.28 o 
   2 -19   1      112.87      138.48      8.98 o 
   3 -19   1      141.05      137.84     10.19 o 
   4 -19   1      161.25      153.81     11.73 o 
   5 -19   1      176.91      146.51     13.16 o 
   6 -19   1        2.00       -4.50      4.50 o 
  -6 -18   1       83.72       74.88     10.35 o 
  -5 -18   1      211.69      188.98     13.89 o 
  -4 -18   1      194.13      163.56     12.20 o 
  -3 -18   1        0.86        1.70      2.95 o 
  -2 -18   1       23.24       33.04      4.72 o 
  -1 -18   1      353.53      332.75      8.80 o 
   0 -18   1      347.27      311.27      8.86 o 
   1 -18   1      156.87      201.87     10.83 o 
   2 -18   1      540.23      511.61     25.63 o 
   3 -18   1      384.30      391.15     21.13 o 
   4 -18   1      286.77      315.13     18.42 o 
   5 -18   1        4.92       13.14      5.25 o 
   6 -18   1       16.17        3.73      5.43 o 
  -6 -17   1       22.60       14.73      6.15 o 
  -5 -17   1      133.02      142.96     12.13 o 
  -4 -17   1       20.07       21.94      5.10 o 
  -3 -17   1       55.39       54.54      6.17 o 
  -2 -17   1      345.87      333.34     17.85 o 
  -1 -17   1      411.36      388.18      9.81 o 
   0 -17   1      658.26      641.25     16.01 o 
   1 -17   1      210.46      223.17     11.01 o 
   2 -17   1        8.54       10.08      2.67 o 
   3 -17   1      374.66      336.19     19.43 o 
   4 -17   1       78.49       81.07      8.71 o 
   5 -17   1       13.67       18.22      5.89 o 
   6 -17   1       94.24       74.15     10.67 o 
  -6 -16   1        6.91        0.86      4.90 o 
  -5 -16   1      118.97      117.00     11.00 o 
  -4 -16   1     1144.51     1102.00     52.85 o 
  -3 -16   1     1040.41      965.89     46.28 o 
  -2 -16   1       15.08       13.56      3.06 o 
  -1 -16   1      700.17      635.66     30.81 o 
   0 -16   1      216.96      201.22      6.02 o 
   1 -16   1      150.36      148.67      8.85 o 
   2 -16   1      960.20      951.51     42.68 o 
   3 -16   1      128.00      133.58      9.31 o 
   4 -16   1     1138.09     1142.12     53.16 o 
   5 -16   1      143.40      135.00     12.06 o 
   6 -16   1       89.32      109.59     12.11 o 
  -6 -15   1       16.46        6.46      5.38 o 
  -5 -15   1      156.48      162.36     12.72 o 
  -4 -15   1      499.75      465.95     25.90 o 
  -3 -15   1      103.46       98.25      7.77 o 
  -2 -15   1      447.10      417.84     20.25 o 
  -1 -15   1      595.08      519.88     25.43 o 
   0 -15   1       99.13      108.71      3.65 o 
   1 -15   1       74.57       77.26      5.18 o 
   2 -15   1      124.14      118.13      8.07 o 
   3 -15   1      328.84      331.21     17.56 o 
   4 -15   1      426.82      422.76     23.47 o 
   5 -15   1       80.47       68.21      8.76 o 
   6 -15   1      157.77      177.36     14.84 o 
  -6 -14   1       82.11       78.49     10.08 o 
  -5 -14   1       83.67       97.46      9.51 o 
  -4 -14   1      249.97      235.46     14.95 o 
  -3 -14   1       39.48       36.79      4.83 o 
  -2 -14   1      124.25      115.57      7.99 o 
  -1 -14   1       40.18       44.53      4.46 o 
   0 -14   1     4650.50     4410.71    101.78 o 
   1 -14   1      304.61      293.33     15.07 o 
   2 -14   1      592.99      553.40     27.66 o 
   3 -14   1      522.86      516.44     25.87 o 
   4 -14   1      357.02      347.29     20.23 o 
   5 -14   1       57.08       59.24      8.14 o 
   6 -14   1       18.14       15.75      6.37 o 
  -6 -13   1       53.28       45.70      8.01 o 
  -5 -13   1       42.60       57.36      7.52 o 
  -4 -13   1      244.91      227.03     14.56 o 
  -3 -13   1     1300.80     1212.57     55.47 o 
  -2 -13   1      237.89      241.26     12.66 o 
  -1 -13   1      377.82      346.09     17.05 o 
   0 -13   1     1154.65     1028.84     24.30 o 
   1 -13   1      912.10      949.63     42.06 o 
   2 -13   1      518.11      491.49     24.28 o 
   3 -13   1      397.01      337.73     18.42 o 
   4 -13   1      664.47      628.11     32.14 o 
   5 -13   1       54.92       47.02      7.50 o 
   6 -13   1        8.70       15.02      6.24 o 
  -6 -12   1       60.48       58.99      8.67 o 
  -5 -12   1      184.74      169.33     12.75 o 
  -4 -12   1      371.16      354.17     20.03 o 
  -3 -12   1       15.73       22.01      3.57 o 
  -2 -12   1      869.65      786.72     34.36 o 
  -1 -12   1      181.34      144.44      9.57 o 
   0 -12   1      404.46      475.54     14.09 o 
   1 -12   1      163.72      186.43     10.19 o 
   2 -12   1      499.02      527.29     24.88 o 
   3 -12   1       51.09       60.10      5.63 o 
   4 -12   1      400.38      423.84     21.97 o 
   5 -12   1      675.22      635.92     33.79 o 
   6 -12   1       18.13       20.99      6.64 o 
  -6 -11   1      135.39      114.09     11.42 o 
  -5 -11   1      217.65      173.83     13.17 o 
  -4 -11   1      137.56      131.40      9.88 o 
  -3 -11   1      535.74      549.54     26.22 o 
  -2 -11   1     1855.47     1725.93     78.66 o 
  -1 -11   1      872.01      759.66     33.39 o 
   0 -11   1     2207.47     2076.67     91.82 o 
   1 -11   1     3737.43     3438.11    151.29 o 
   2 -11   1     1327.92     1498.48     66.39 o 
   3 -11   1       90.44       80.15      6.71 o 
   4 -11   1      208.36      207.93     13.87 o 
   5 -11   1      220.55      198.36     14.12 o 
   6 -11   1       63.13       59.86      9.24 o 
  -7 -10   1        5.76        7.56      5.14 o 
  -6 -10   1       88.21       77.15      9.59 o 
  -5 -10   1       14.91       22.72      5.21 o 
  -4 -10   1      483.55      506.95     24.93 o 
  -3 -10   1      286.88      304.30     16.30 o 
  -2 -10   1     2453.43     2323.01    101.75 o 
  -1 -10   1     2330.01     2241.19    100.78 o 
   0 -10   1     3370.99     2928.66    125.33 o 
   1 -10   1     3239.18     2998.50    136.09 o 
   2 -10   1      248.46      253.43     13.50 o 
   3 -10   1      597.14      574.18     29.64 o 
   4 -10   1      246.73      293.40     16.43 o 
   5 -10   1       39.71       49.93      7.39 o 
   6 -10   1       14.26       23.27      6.82 o 
   7 -10   1        5.91        5.47      6.17 o 
  -7  -9   1      137.87      116.29     13.06 o 
  -6  -9   1       71.53       53.50      8.20 o 
  -5  -9   1       95.80       95.19      8.91 o 
  -4  -9   1     1065.62     1074.83     47.69 o 
  -3  -9   1      486.57      497.10     25.15 o 
  -2  -9   1     1291.11     1140.05     52.27 o 
  -1  -9   1     1055.43     1000.87     40.92 o 
   0  -9   1      469.20      443.78     19.61 o 
   1  -9   1     1563.17     1457.63     63.13 o 
   2  -9   1       94.19       97.22      6.35 o 
   3  -9   1      277.45      292.50     15.02 o 
   4  -9   1       77.82       82.84      8.05 o 
   5  -9   1       58.84       61.73      7.96 o 
   6  -9   1       31.58       30.59      7.26 o 
   7  -9   1      209.44      167.44     16.08 o 
  -7  -8   1        9.77        2.36      4.76 o 
  -6  -8   1       13.15        7.19      4.57 o 
  -5  -8   1      666.82      645.32     33.84 o 
  -4  -8   1      783.60      760.14     36.19 o 
  -3  -8   1      205.91      202.92     11.65 o 
  -2  -8   1     1228.59     1062.85     48.37 o 
  -1  -8   1     4456.64     4232.53    181.17 o 
   0  -8   1     1340.77     1226.52     55.14 o 
   1  -8   1      219.84      226.19     11.05 o 
   2  -8   1     1916.65     1919.65     81.83 o 
   3  -8   1      204.27      191.67     11.18 o 
   4  -8   1      458.65      458.89     24.15 o 
   5  -8   1      994.83      992.85     50.71 o 
   6  -8   1      104.58      113.94     11.82 o 
   7  -8   1       22.46       20.58      7.76 o 
  -7  -7   1       46.49       51.03      9.15 o 
  -6  -7   1      247.69      260.53     17.69 o 
  -5  -7   1      218.94      237.64     14.21 o 
  -4  -7   1      719.32      660.74     31.89 o 
  -3  -7   1      940.91      991.21     47.02 o 
  -2  -7   1     2137.58     2071.27     90.96 o 
  -1  -7   1      735.35      681.54     30.57 o 
   0  -7   1     1888.90     1709.54     77.51 o 
   1  -7   1      448.60      445.39     20.76 o 
   2  -7   1     1453.76     1469.56     64.01 o 
   3  -7   1       54.31       46.62      5.07 o 
   4  -7   1      309.13      305.42     17.45 o 
   5  -7   1       32.60       32.55      6.59 o 
   6  -7   1      333.45      336.08     21.79 o 
   7  -7   1       62.49       63.83     10.43 o 
  -7  -6   1      106.02       96.56     11.51 o 
  -6  -6   1      714.55      710.28     36.83 o 
  -5  -6   1       13.67       22.18      4.77 o 
  -4  -6   1      198.00      190.29     12.35 o 
  -3  -6   1      380.04      379.71     18.68 o 
  -2  -6   1      515.38      491.65     22.36 o 
  -1  -6   1     3712.11     3476.99    143.33 o 
   0  -6   1    11292.84    10415.02    460.24 o 
   1  -6   1     4591.76     4603.04    198.76 o 
   2  -6   1      970.75      998.53     45.31 o 
   3  -6   1     1306.63     1299.35     57.21 o 
   4  -6   1      405.44      438.42     23.00 o 
   5  -6   1      192.24      193.97     14.16 o 
   6  -6   1      230.15      231.84     17.01 o 
   7  -6   1       76.94       75.27     10.94 o 
  -7  -5   1       10.39       17.82      6.20 o 
  -5  -5   1      232.62      229.49     17.21 o 
  -4  -5   1      497.47      500.91     18.48 o 
  -3  -5   1      788.76      772.12     34.37 o 
  -2  -5   1      215.20      226.75     11.64 o 
  -1  -5   1     4886.01     4199.89    178.09 o 
   0  -5   1       64.12       60.74      3.22 o 
   1  -5   1      406.68      417.31     18.26 o 
   2  -5   1      382.59      338.75     16.46 o 
   3  -5   1      175.65      169.33     10.96 o 
   4  -5   1      195.57      185.23     12.09 o 
   5  -5   1      104.24      107.76     10.12 o 
   6  -5   1       35.73       28.58      7.28 o 
   7  -5   1       35.85       41.40      8.76 o 
  -7  -4   1       10.82       11.73      5.53 o 
  -6  -4   1        6.27        7.46      4.48 o 
  -5  -4   1      490.55      493.75     19.09 o 
  -4  -4   1      949.08      912.47     32.55 o 
  -3  -4   1      211.51      241.94     13.06 o 
  -2  -4   1      263.55      285.11     13.65 o 
  -1  -4   1      218.13      180.38      9.04 o 
   0  -4   1      456.19      447.25     19.28 o 
   1  -4   1     1205.94     1295.20     59.99 o 
   2  -4   1      260.28      248.69     12.64 o 
   3  -4   1      588.08      687.84     32.67 o 
   4  -4   1      576.22      632.52     31.23 o 
   5  -4   1      293.92      302.22     18.90 o 
   6  -4   1      391.95      349.32     22.45 o 
   7  -4   1       80.12       69.38     10.70 o 
  -7  -3   1       94.71       78.38     10.68 o 
  -6  -3   1      127.24      134.33     11.78 o 
  -5  -3   1      138.66      146.16      8.02 o 
  -4  -3   1       73.92       73.28      5.33 o 
  -3  -3   1     1997.18     1927.76     65.19 o 
  -2  -3   1      150.95      112.04      6.92 o 
  -1  -3   1     2328.62     2105.77     94.54 o 
   1  -3   1      522.06      541.17     24.64 o 
   2  -3   1      627.55      729.63     24.83 o 
   3  -3   1     5241.71     5660.58    238.92 o 
   4  -3   1      270.04      263.73     15.77 o 
   5  -3   1       58.43       55.64      7.94 o 
   6  -3   1       98.28       94.72     10.87 o 
   7  -3   1       16.73       14.42      6.22 o 
  -7  -2   1       12.28        9.86      5.69 o 
  -6  -2   1       61.18       75.40      9.09 o 
  -5  -2   1       19.01       20.84      3.32 o 
  -4  -2   1       28.17       31.37      3.38 o 
  -3  -2   1     2098.04     2164.30     71.31 o 
  -2  -2   1      488.80      491.98     21.93 o 
  -1  -2   1     2140.78     1942.79     85.76 o 
   1  -2   1     3732.47     4245.99    188.81 o 
   2  -2   1     4137.34     4803.28    154.27 o 
   3  -2   1     2912.66     3013.41    130.84 o 
   4  -2   1      249.96      255.86     15.13 o 
   5  -2   1      101.20      113.38      9.86 o 
   6  -2   1      229.99      222.07     16.14 o 
   7  -2   1       14.60       12.77      5.98 o 
  -7  -1   1        9.03       18.06      6.75 o 
  -6  -1   1      282.63      268.01     18.35 o 
  -5  -1   1      224.66      214.77     13.10 o 
  -4  -1   1       59.55       55.20      4.34 o 
  -3  -1   1      246.20      271.67     10.30 o 
  -2  -1   1      830.99      841.14     28.11 o 
  -1  -1   1    11701.83    10444.29    441.45 o 
   1  -1   1     9233.38    10396.45    459.24 o 
   2  -1   1     1995.18     2336.86     74.78 o 
   3  -1   1      611.20      670.84     32.14 o 
   4  -1   1       28.43       23.31      4.70 o 
   5  -1   1       31.41       27.53      5.78 o 
   6  -1   1       26.94       36.17      7.35 o 
   7  -1   1        2.05        4.68      4.63 o 
  -7   0   1       31.12       51.56      9.04 o 
  -6   0   1        6.47        9.97      4.43 o 
  -5   0   1      179.96      175.25      8.82 o 
  -4   0   1     1553.86     1660.13     55.52 o 
  -3   0   1       90.57       75.53      7.59 o 
  -2   0   1      530.50      478.43     24.15 o 
  -1   0   1     1326.91     1300.68     42.26 o 
   0   0   1      175.82      191.69     10.13 o 
   1   0   1     1664.15     2101.86     97.07 o 
   2   0   1      639.10      725.74     24.39 o 
   3   0   1     1462.04     1454.83     47.75 o 
   4   0   1     1349.39     1545.34     71.02 o 
   5   0   1      547.24      555.10     29.87 o 
   6   0   1       29.06       23.38      6.38 o 
   7   0   1        5.41        5.84      5.27 o 
  -7   1   1        9.23       15.28      6.28 o 
  -6   1   1      286.73      306.17     18.95 o 
  -5   1   1      224.53      224.66     10.35 o 
  -4   1   1       61.25       65.84      4.64 o 
  -3   1   1      234.05      238.50     12.62 o 
  -2   1   1      850.98      836.87     28.06 o 
  -1   1   1    11721.51    10310.97    585.89 o 
   0   1   1     1328.57     1362.87     59.64 o 
   1   1   1     9226.62    10845.06    338.45 o 
   2   1   1     2027.76     2350.71     74.91 o 
   3   1   1      625.27      678.11     37.03 o 
   4   1   1       28.66       31.27      5.25 o 
   5   1   1       32.43       23.69      5.52 o 
   6   1   1       29.57       31.89      6.77 o 
   7   1   1        1.62        2.25      4.28 o 
  -7   2   1       12.96       11.34      5.73 o 
  -5   2   1       17.76        4.85      3.57 o 
  -4   2   1       28.97       28.05      3.21 o 
  -3   2   1     2106.57     2193.09     71.27 o 
  -2   2   1      491.52      453.15     31.10 o 
  -1   2   1     2130.88     1996.49     63.70 o 
   0   2   1     5098.86     5404.90    232.46 o 
   1   2   1     3685.26     4445.78    137.79 o 
   2   2   1     4126.83     5001.13    154.66 o 
   3   2   1     2959.67     2993.16    129.75 o 
   4   2   1      249.60      243.66     15.33 o 
   5   2   1      101.91       81.16      8.98 o 
   6   2   1      222.39      215.56     15.95 o 
   7   2   1       13.14       19.14      6.35 o 
  -7   3   1       94.24       80.10     10.57 o 
  -6   3   1      124.51      127.72     11.40 o 
  -5   3   1      137.78      129.66      7.48 o 
  -4   3   1       69.85       71.07      4.83 o 
  -3   3   1     1979.99     2045.22     65.27 o 
  -2   3   1      144.99      120.11      5.22 o 
  -1   3   1     2373.30     2214.22     93.38 o 
   0   3   1      259.84      272.75     13.10 o 
   1   3   1      529.84      546.60     28.98 o 
   2   3   1      641.73      767.91     26.48 o 
   3   3   1     5211.14     5516.75    257.73 o 
   4   3   1      263.12      271.37     16.28 o 
   5   3   1       58.12       65.86      7.90 o 
   6   3   1      103.29      124.65     11.31 o 
   7   3   1       17.52       29.31      7.68 o 
  -7   4   1       10.52       12.37      5.27 o 
  -6   4   1        6.27        7.57      4.19 o 
  -5   4   1      493.61      491.66     27.72 o 
  -4   4   1      955.70      961.78     32.65 o 
  -3   4   1      210.16      232.48      9.62 o 
  -2   4   1      250.37      266.84     37.34 o 
  -1   4   1      227.09      178.75      7.48 o 
   0   4   1      457.45      422.83     14.89 o 
   1   4   1     1213.13     1415.36     44.39 o 
   2   4   1      250.26      239.99      8.78 o 
   3   4   1      594.38      682.89     19.66 o 
   4   4   1      573.64      620.45     26.44 o 
   5   4   1      282.04      308.35     18.90 o 
   6   4   1      396.73      364.58     22.63 o 
   7   4   1       79.01      107.69     12.39 o 
  -7   5   1       10.34       10.39      5.31 o 
  -6   5   1       74.44       99.55     10.45 o 
  -5   5   1      229.21      257.83     13.70 o 
  -4   5   1      498.23      473.97     18.31 o 
  -3   5   1      757.50      709.14     25.36 o 
  -2   5   1      204.37      220.15     19.89 o 
  -1   5   1     4836.79     4100.86    132.12 o 
   0   5   1       63.87       59.11      2.55 o 
   1   5   1      391.63      384.50     11.42 o 
   2   5   1      367.89      333.94     22.51 o 
   3   5   1      184.99      189.10      6.70 o 
   4   5   1      190.99      178.01      6.91 o 
   5   5   1      103.93      107.41      9.82 o 
   7   5   1       37.37       48.61      9.22 o 
  -7   6   1      104.37      104.38     11.56 o 
  -6   6   1      720.01      693.56     36.72 o 
  -5   6   1       14.31       17.00      4.70 o 
  -4   6   1      200.23      205.34      9.24 o 
  -3   6   1      375.49      352.20     26.66 o 
  -2   6   1      513.16      457.89     16.51 o 
  -1   6   1     3697.75     3237.84    106.15 o 
   0   6   1    11306.67    10810.12    283.63 o 
   1   6   1     4552.19     4633.73    121.44 o 
   2   6   1      954.54     1013.89     36.60 o 
   3   6   1     1302.66     1242.93     34.71 o 
   4   6   1      404.36      424.92     13.62 o 
   5   6   1      191.67      200.48     14.45 o 
   6   6   1      231.11      247.39     17.56 o 
   7   6   1       78.82       58.97      9.93 o 
  -7   7   1       47.38       54.61      8.82 o 
  -6   7   1      246.42      276.06     17.93 o 
  -5   7   1      214.69      183.22      9.48 o 
  -4   7   1      707.87      638.72     23.49 o 
  -3   7   1      966.88     1048.26     35.00 o 
  -2   7   1     2140.78     2076.80     67.55 o 
  -1   7   1      725.15      662.76     47.53 o 
   0   7   1     1889.30     1817.15     41.98 o 
   1   7   1      442.77      457.82     16.37 o 
   2   7   1     1424.12     1442.22     64.80 o 
   3   7   1       50.13       45.92      3.00 o 
   4   7   1      309.78      302.90     10.35 o 
   5   7   1       32.33       44.82      7.15 o 
   6   7   1      327.63      345.92     21.93 o 
   7   7   1       62.27       58.09      9.64 o 
  -7   8   1        9.74       14.84      5.58 o 
  -5   8   1      662.70      686.32     51.65 o 
  -4   8   1      769.51      736.41     26.64 o 
  -3   8   1      206.35      198.31      8.67 o 
  -2   8   1     1215.87     1078.12     38.50 o 
  -1   8   1     4460.17     4157.86    134.23 o 
   0   8   1     1338.07     1279.54     30.11 o 
   1   8   1      222.02      221.62      6.27 o 
   2   8   1     1907.53     1835.74     43.75 o 
   3   8   1      201.30      178.21      8.14 o 
   4   8   1      448.06      454.01     14.50 o 
   5   8   1     1004.45     1105.62     51.83 o 
   6   8   1      102.18       89.45     10.76 o 
   7   8   1       23.83       27.21      7.41 o 
  -7   9   1      135.76      148.25     13.56 o 
  -6   9   1       74.13       73.55      8.95 o 
  -5   9   1       97.62       98.28      9.57 o 
  -4   9   1     1054.12      972.32     34.97 o 
  -3   9   1      507.87      521.05     18.82 o 
  -2   9   1     1279.27     1171.86     52.58 o 
  -1   9   1     1027.52      870.58     24.93 o 
   0   9   1      472.13      437.87     11.15 o 
   1   9   1     1599.20     1460.04     80.16 o 
   2   9   1       94.26       93.82      6.08 o 
   3   9   1      270.75      256.44      9.05 o 
   4   9   1       80.90       80.65      4.52 o 
   5   9   1       60.76       51.83      7.67 o 
   6   9   1       33.59       34.32      7.46 o 
   7   9   1      205.81      215.60     17.12 o 
  -7  10   1        5.86       15.17      6.02 o 
  -6  10   1       82.41       85.09      9.82 o 
  -5  10   1       15.70       16.25      3.30 o 
  -4  10   1      482.09      442.15     24.64 o 
  -3  10   1      289.55      304.09     12.18 o 
  -2  10   1     2457.88     2314.00     75.54 o 
  -1  10   1     2348.45     2326.26     62.11 o 
   0  10   1     3382.41     2928.35    125.82 o 
   1  10   1     3261.71     3190.87     73.23 o 
   2  10   1      243.75      260.14      7.48 o 
   3  10   1      616.98      629.26     20.97 o 
   4  10   1      247.65      262.56      9.65 o 
   5  10   1       39.72       31.36      6.73 o 
   6  10   1       15.08       23.78      6.73 o 
   7  10   1        5.66        8.73      5.87 o 
  -6  11   1      132.73      122.47     11.22 o 
  -5  11   1      215.59      198.37     11.48 o 
  -4  11   1      142.85      148.72     29.46 o 
  -3  11   1      531.37      519.31     31.44 o 
  -2  11   1     1885.14     1797.53     58.50 o 
  -1  11   1      870.72      709.52     63.35 o 
   0  11   1     2209.08     2130.21     55.50 o 
   1  11   1     3747.77     3531.62    118.18 o 
   2  11   1     1357.97     1494.75     42.12 o 
   3  11   1       84.05       90.02      4.51 o 
   4  11   1      210.34      219.94      8.42 o 
   5  11   1      217.10      181.71     14.16 o 
   6  11   1       61.85       75.23     10.21 o 
  -6  12   1       60.65       74.44      9.26 o 
  -5  12   1      180.95      179.69      9.26 o 
  -4  12   1      380.35      370.84     14.90 o 
  -3  12   1       15.56        5.43      2.76 o 
  -2  12   1      861.50      713.62     52.15 o 
  -1  12   1      186.34      184.78      6.14 o 
   0  12   1      405.72      496.11     17.81 o 
   1  12   1      164.05      201.74      6.10 o 
   2  12   1      482.24      515.74     13.85 o 
   3  12   1       50.81       58.17      3.73 o 
   4  12   1      402.22      380.06     13.12 o 
   5  12   1      674.42      656.12     34.81 o 
   6  12   1       18.14       21.64      6.44 o 
  -5  13   1       40.45       36.02      6.27 o 
  -4  13   1      242.32      241.27     10.83 o 
  -3  13   1     1301.34     1207.01     41.20 o 
  -2  13   1      236.61      214.85      9.18 o 
  -1  13   1      387.49      329.27     14.29 o 
   0  13   1     1149.18     1036.41     55.12 o 
   1  13   1      898.82      942.49     30.35 o 
   2  13   1      525.51      506.52     13.41 o 
   3  13   1      394.99      352.70     11.71 o 
   4  13   1      670.06      637.67     19.77 o 
   5  13   1       54.38       53.77      8.16 o 
   6  13   1        9.67        7.85      4.99 o 
  -5  14   1       81.44       74.25      6.25 o 
  -4  14   1      247.32      244.57     11.04 o 
  -3  14   1       39.33       24.53      4.54 o 
  -2  14   1      122.41      123.13      7.69 o 
  -1  14   1       41.27       39.35      2.70 o 
   0  14   1     4655.45     4561.73    174.37 o 
   1  14   1      303.46      309.50     16.02 o 
   2  14   1      590.17      588.08     21.83 o 
   3  14   1      531.71      514.40     23.78 o 
   4  14   1      359.17      362.28     12.54 o 
   5  14   1       56.42       61.35      8.74 o 
   6  14   1       17.19       16.67      6.35 o 
  -5  15   1      160.09      172.62     13.56 o 
  -4  15   1      500.01      509.02     19.36 o 
  -3  15   1      107.66       88.92     13.38 o 
  -2  15   1      445.23      383.43     22.95 o 
  -1  15   1      613.33      524.47     20.55 o 
   0  15   1       99.56       96.66      9.85 o 
   1  15   1       68.04       65.64      3.21 o 
   2  15   1      123.14      127.48      4.84 o 
   3  15   1      318.37      312.37     11.08 o 
   4  15   1      430.79      436.74     22.60 o 
   5  15   1       81.90       74.21      9.48 o 
   6  15   1      157.65      168.27     14.86 o 
  -6  16   1        7.08        9.15      5.65 o 
  -5  16   1      120.08      151.74     12.35 o 
  -4  16   1     1143.75     1136.34     76.28 o 
  -3  16   1     1039.40      992.46     34.41 o 
  -2  16   1       13.32       13.26      2.21 o 
  -1  16   1      704.57      652.66     41.63 o 
   0  16   1      218.20      209.80      7.79 o 
   1  16   1      153.20      156.54      5.42 o 
   2  16   1      945.84      917.38     23.33 o 
   3  16   1      130.78      130.38     11.84 o 
   4  16   1     1141.07     1114.91     32.78 o 
   5  16   1      140.77      144.08     12.73 o 
   6  16   1       90.65       99.31     11.80 o 
  -6  17   1       21.95       23.67      7.13 o 
  -5  17   1      133.81      158.73     13.36 o 
  -3  17   1       51.65       50.62      5.96 o 
  -2  17   1      355.51      335.93     15.87 o 
  -1  17   1      405.75      362.44     12.51 o 
   0  17   1      658.08      646.70     30.26 o 
   1  17   1      199.00      187.26      9.80 o 
   2  17   1        9.07       12.33      1.87 o 
   3  17   1      381.65      372.77     13.59 o 
   4  17   1       78.41       88.39      9.16 o 
   5  17   1       12.94       12.84      5.38 o 
   6  17   1       96.50      117.86     12.72 o 
  -6  18   1       80.16       67.60      9.88 o 
  -5  18   1      214.12      171.05     14.49 o 
  -4  18   1      194.61      175.11     13.78 o 
  -3  18   1        1.06        6.11      3.15 o 
  -2  18   1       23.43       33.16      6.02 o 
  -1  18   1      363.64      332.68     27.03 o 
   0  18   1      347.91      338.98     11.42 o 
   1  18   1      166.72      184.71      6.37 o 
   2  18   1      547.41      526.37     19.06 o 
   3  18   1      376.78      390.53     11.61 o 
   4  18   1      282.89      291.91     11.31 o 
   5  18   1        4.82       15.35      5.36 o 
   6  18   1       17.27       22.74      7.19 o 
  -6  19   1       56.77       66.87      9.86 o 
  -4  19   1       20.01       19.81      5.47 o 
  -3  19   1      368.54      341.86     21.66 o 
  -2  19   1        8.83        9.65      2.85 o 
  -1  19   1      718.62      782.32     23.50 o 
   0  19   1       26.32       22.03      2.67 o 
   1  19   1      502.90      532.08     15.49 o 
   2  19   1      114.74      126.63      5.24 o 
   3  19   1      135.87      135.97      5.70 o 
   4  19   1      159.57      140.15      7.27 o 
   5  19   1      175.98      171.50     14.12 o 
   6  19   1        2.10        1.96      5.07 o 
  -5  20   1      246.52      204.71     16.65 o 
  -4  20   1      296.08      287.31     19.41 o 
  -3  20   1       13.73        9.88      4.70 o 
  -2  20   1      703.19      687.11     40.21 o 
  -1  20   1      162.63      164.30      9.31 o 
   0  20   1       82.20       85.80      4.94 o 
   1  20   1        0.96        2.03      1.26 o 
   2  20   1      511.52      508.87     14.22 o 
   3  20   1       55.81       52.61      3.71 o 
   4  20   1       64.93       59.48      5.01 o 
   5  20   1      390.51      388.79     27.65 o 
  -5  21   1       76.36       80.15     10.19 o 
  -4  21   1      117.14      110.18     11.47 o 
  -3  21   1       91.63       96.89      9.93 o 
  -2  21   1      249.09      268.56     26.30 o 
  -1  21   1      402.39      374.15     16.86 o 
   0  21   1      802.36      874.87     26.60 o 
   1  21   1      376.63      388.74     21.18 o 
   2  21   1      605.16      596.45     16.50 o 
   3  21   1      104.63      107.59      5.34 o 
   4  21   1      213.13      196.90      9.06 o 
   5  21   1       26.12       30.61      5.15 o 
  -5  22   1       66.99       63.05      9.71 o 
  -4  22   1       78.95       70.51      9.49 o 
  -3  22   1       44.24       43.93      7.52 o 
  -2  22   1      106.84       99.11     19.10 o 
  -1  22   1     2269.55     2223.49    355.29 o 
   0  22   1      246.99      211.59     11.47 o 
   1  22   1     1840.10     1816.24     44.43 o 
   2  22   1        5.37       10.13      2.12 o 
   3  22   1      112.92      119.57      5.68 o 
   4  22   1       48.38       46.81      4.82 o 
   5  22   1       18.75       15.10      4.66 o 
  -5  23   1       16.10       14.18      6.70 o 
  -4  23   1       56.67       54.23      8.96 o 
  -3  23   1      255.11      252.20     18.35 o 
  -2  23   1       96.55      104.80      7.93 o 
  -1  23   1      400.58      447.47     28.46 o 
   0  23   1      217.02      227.65     12.57 o 
   1  23   1      320.50      335.88     15.33 o 
   2  23   1      129.41      130.43      6.60 o 
   3  23   1      249.51      249.15      8.88 o 
   4  23   1      146.48      141.17      7.62 o 
   5  23   1       16.75       16.03      7.23 o 
  -5  24   1      137.45      134.14     13.94 o 
  -4  24   1      120.85      118.26     12.51 o 
  -3  24   1        3.95       12.33      5.62 o 
  -2  24   1       94.48      102.32      7.92 o 
  -1  24   1      111.62      113.02      8.22 o 
   0  24   1      226.59      236.82     12.33 o 
   1  24   1      120.26      118.51     12.07 o 
   2  24   1       44.44       51.94      3.83 o 
   3  24   1       37.20       36.97      3.68 o 
   4  24   1       43.72       38.57      6.03 o 
   5  24   1      301.62      295.83     22.72 o 
  -4  25   1        5.06        7.12      5.56 o 
  -3  25   1      293.50      323.40     22.36 o 
  -2  25   1      135.50      149.24     21.08 o 
  -1  25   1      228.98      209.22     17.79 o 
   0  25   1       11.04        8.40      6.92 o 
   1  25   1       50.88       51.08      5.93 o 
   2  25   1       44.01       53.31      4.95 o 
   3  25   1       61.28       73.70      5.54 o 
   4  25   1      192.44      179.45     11.30 o 
  -4  26   1       22.39       27.46      7.74 o 
  -3  26   1        1.24       -0.51      4.24 o 
  -2  26   1        9.19        9.05      3.87 o 
  -1  26   1      177.87      191.00     11.21 o 
   0  26   1      568.63      600.96     25.09 o 
   1  26   1       73.34       76.59      7.25 o 
   2  26   1       18.50       27.32      3.88 o 
   3  26   1       59.11       56.17      9.29 o 
   4  26   1       12.73       13.23      4.68 o 
  -4  27   1       79.74       90.20     11.84 o 
  -3  27   1       94.92       87.34     11.38 o 
  -2  27   1       18.82       20.45      5.20 o 
  -1  27   1       86.48       97.29      8.57 o 
   0  27   1       92.30      102.28      8.50 o 
   1  27   1       78.86       80.40      7.71 o 
   2  27   1       57.53       65.21      8.33 o 
   3  27   1       70.84       60.10      9.71 o 
   4  27   1       32.29       45.91      9.57 o 
  -3  28   1        6.59        4.83      5.73 o 
  -2  28   1      251.97      269.23     20.28 o 
  -1  28   1       18.69       24.58      5.32 o 
   0  28   1       49.85       54.13      6.48 o 
   1  28   1       13.74       18.67      9.80 o 
   2  28   1       82.19       78.57      7.73 o 
   3  28   1       39.31       34.93      8.16 o 
  -3  29   1       80.69       64.24     10.70 o 
  -2  29   1       85.77       91.78      8.93 o 
  -1  29   1      204.01      213.91     12.98 o 
   0  29   1        3.50        4.97      3.38 o 
   1  29   1       26.52       38.93      6.24 o 
   2  29   1       81.77      109.60      9.20 o 
   3  29   1       85.70       90.58     12.11 o 
  -3  30   1       36.53       33.52      9.07 o 
  -2  30   1       56.29       55.94      7.36 o 
  -1  30   1      102.91      132.82     10.26 o 
   0  30   1      160.13      168.67     11.12 o 
   1  30   1      140.24      139.48     10.41 o 
   2  30   1       14.16       17.59      4.97 o 
   3  30   1      164.26      168.63     16.25 o 
  -2  31   1       28.21       37.00      6.63 o 
  -1  31   1      266.57      317.52     17.10 o 
   0  31   1        4.69        5.58      3.97 o 
   1  31   1       69.21       75.14      8.19 o 
   2  31   1      113.61      158.98     41.15 o 
  -1  32   1       32.16       40.77      9.29 o 
   0  32   1        1.52        7.87      4.83 o 
   1  32   1       61.96       80.11      8.71 o 
   0 -32   2      368.13      455.41     26.56 o 
  -2 -31   2       16.13        3.93      5.71 o 
  -1 -31   2      209.50      174.70     14.87 o 
   0 -31   2       80.53       76.04      9.99 o 
   1 -31   2       49.59       62.46      7.43 o 
  -2 -30   2      127.22      122.05     12.08 o 
  -1 -30   2       47.37       34.78      7.04 o 
   0 -30   2       57.09       60.41      8.62 o 
   1 -30   2       31.29       47.88      5.24 o 
  -3 -29   2      147.54      144.04     12.73 o 
  -2 -29   2        1.46       -0.75      4.52 o 
  -1 -29   2       14.08       14.12      5.58 o 
   0 -29   2       34.12       37.21      7.13 o 
   1 -29   2       61.64       61.45      5.52 o 
  -3 -28   2       26.54       23.67      6.18 o 
  -2 -28   2       61.09       68.96      8.84 o 
  -1 -28   2       93.03      101.01     10.15 o 
   0 -28   2      737.31      748.52     39.94 o 
   1 -28   2      187.63      218.69     22.53 o 
  -3 -27   2       44.22       38.13      7.06 o 
  -2 -27   2        1.57       -3.64      3.55 o 
  -1 -27   2       49.57       44.39      7.08 o 
   0 -27   2      281.08      287.95     18.71 o 
   1 -27   2       38.25       40.56      5.07 o 
  -4 -26   2      123.71      126.70     11.66 o 
  -3 -26   2       26.83       32.07      6.60 o 
  -2 -26   2       72.32       85.18      9.15 o 
  -1 -26   2       82.00      107.21      9.59 o 
   0 -26   2       75.79       78.64      9.04 o 
   1 -26   2       38.31       43.24      5.17 o 
  -4 -25   2       28.12       28.65      6.79 o 
  -3 -25   2       59.73       48.70      7.13 o 
  -2 -25   2       37.12       30.02      5.78 o 
  -1 -25   2      299.19      318.99     19.54 o 
   0 -25   2       11.67       17.78      4.99 o 
   1 -25   2       93.31      111.07      6.35 o 
  -4 -24   2       68.51       70.31      9.02 o 
  -3 -24   2       54.36       44.44      7.13 o 
  -2 -24   2       11.35       12.13      4.70 o 
  -1 -24   2       16.53       21.42      4.99 o 
   0 -24   2      139.77      138.67      6.74 o 
   1 -24   2       36.31       49.09      7.75 o 
  -5 -23   2       33.03       29.29      7.63 o 
  -4 -23   2       50.00       57.43      8.34 o 
  -3 -23   2      298.05      271.47     17.18 o 
  -2 -23   2      352.62      332.35     19.19 o 
  -1 -23   2      509.14      510.59     26.12 o 
   0 -23   2      106.44      117.68      9.71 o 
  -5 -22   2      144.73      113.62     12.35 o 
  -4 -22   2      127.12      129.19     11.07 o 
  -3 -22   2      203.03      205.77     13.76 o 
  -2 -22   2      494.11      514.37     25.90 o 
  -1 -22   2      400.21      365.70     20.98 o 
   0 -22   2      255.62      236.70      9.38 o 
   4 -22   2      228.33      239.32     17.05 o 
   5 -22   2      192.93      196.48     16.59 o 
  -5 -21   2       71.66       61.95      9.07 o 
  -4 -21   2      134.08      127.72     10.85 o 
  -3 -21   2       65.20       51.50      7.12 o 
  -2 -21   2      163.18      187.11     12.59 o 
  -1 -21   2      253.73      257.58     16.61 o 
   0 -21   2        1.26        4.21      2.04 o 
   3 -21   2      119.25      115.81     10.26 o 
   4 -21   2       42.55       34.54      7.10 o 
   5 -21   2       75.08       66.49     10.08 o 
  -5 -20   2       36.91       30.75      7.26 o 
  -4 -20   2        3.78        9.57      4.46 o 
  -3 -20   2      434.53      401.21     22.98 o 
  -2 -20   2      317.12      302.35     17.56 o 
  -1 -20   2      367.15      337.45     19.87 o 
   0 -20   2     1338.27     1315.87     37.43 o 
   3 -20   2      832.34      826.95     38.34 o 
   4 -20   2      113.48      123.77     11.12 o 
   5 -20   2      125.31      149.35     13.39 o 
  -5 -19   2       13.82       25.45      6.64 o 
  -4 -19   2      259.96      248.76     16.28 o 
  -3 -19   2      556.97      535.83     27.94 o 
  -2 -19   2      249.70      239.07     14.25 o 
  -1 -19   2      412.90      408.10     21.95 o 
   0 -19   2      533.34      527.40     16.59 o 
   2 -19   2      282.28      292.78     15.62 o 
   3 -19   2      110.92      103.66      9.46 o 
   4 -19   2      601.78      607.14     31.48 o 
   5 -19   2      136.48      139.58     13.01 o 
  -6 -18   2       60.52       52.78      9.09 o 
  -5 -18   2       16.66       19.67      6.11 o 
  -4 -18   2      170.45      148.96     11.75 o 
  -3 -18   2       29.44       17.87      4.56 o 
  -2 -18   2      180.08      162.52     10.98 o 
  -1 -18   2     1192.32     1112.04     52.47 o 
   0 -18   2       50.01       53.86      3.67 o 
   1 -18   2      132.29      142.56      8.69 o 
   2 -18   2       13.58       14.75      3.28 o 
   3 -18   2       84.10       89.63      8.36 o 
   4 -18   2       25.38       34.65      6.57 o 
   5 -18   2      358.78      385.29     23.60 o 
  -6 -17   2       14.28       10.74      6.09 o 
  -5 -17   2      192.86      184.79     14.31 o 
  -4 -17   2      246.39      215.03     14.54 o 
  -3 -17   2      296.99      262.72     16.37 o 
  -2 -17   2      451.47      465.78     23.58 o 
  -1 -17   2      284.33      257.27     15.51 o 
   0 -17   2      470.86      482.73     15.07 o 
   1 -17   2      537.02      519.99     24.46 o 
   2 -17   2       62.17       66.56      5.67 o 
   3 -17   2      227.57      250.24     14.78 o 
   4 -17   2      212.84      249.60     15.86 o 
   5 -17   2      197.69      196.15     15.26 o 
   6 -17   2      101.87       86.23     12.39 o 
  -6 -16   2       34.73       34.67      7.45 o 
  -5 -16   2      293.79      267.68     17.42 o 
  -4 -16   2       83.53       82.51      8.40 o 
  -3 -16   2      498.10      486.64     24.99 o 
  -2 -16   2      246.11      239.12     14.29 o 
  -1 -16   2      189.41      175.13     10.80 o 
   0 -16   2     2467.40     2283.51     63.04 o 
   1 -16   2     1407.52     1383.12     60.81 o 
   2 -16   2      468.50      522.62     25.34 o 
   3 -16   2      327.39      348.78     19.45 o 
   4 -16   2      616.49      588.87     31.81 o 
   5 -16   2        6.87        6.48      5.14 o 
   6 -16   2       35.50       37.36      8.91 o 
  -6 -15   2       23.20       17.80      6.24 o 
  -5 -15   2      130.43      126.86     10.87 o 
  -4 -15   2      106.08       91.51      8.54 o 
  -3 -15   2      323.44      313.89     17.09 o 
  -2 -15   2      188.28      197.94     12.28 o 
  -1 -15   2     1313.81     1312.96     61.69 o 
   0 -15   2      208.13      183.94      5.44 o 
   1 -15   2     2025.75     2001.97     88.98 o 
   2 -15   2      426.36      468.25     22.52 o 
   3 -15   2      205.32      206.43     13.08 o 
   4 -15   2      160.72      154.21     12.42 o 
   5 -15   2       72.02       79.90      9.79 o 
   6 -15   2      111.35      111.16     12.90 o 
  -6 -14   2       33.82       29.57      6.86 o 
  -5 -14   2       66.21       55.53      7.56 o 
  -4 -14   2     1184.95     1167.23     52.80 o 
  -3 -14   2       62.99       51.25      5.96 o 
  -2 -14   2     1463.68     1370.44     60.22 o 
  -1 -14   2     1550.14     1423.37     45.04 o 
   0 -14   2      950.86      977.47     27.98 o 
   1 -14   2       86.84       88.18      5.93 o 
   2 -14   2      234.85      246.20     13.61 o 
   3 -14   2      458.17      468.36     24.62 o 
   4 -14   2      801.93      812.86     40.32 o 
   5 -14   2      504.47      531.55     29.95 o 
   6 -14   2       12.21       10.21      6.46 o 
  -6 -13   2       12.99       19.06      5.89 o 
  -5 -13   2      169.67      149.27     11.86 o 
  -4 -13   2       68.97       62.61      7.30 o 
  -3 -13   2      325.34      364.40     19.48 o 
  -2 -13   2       21.88       24.53      3.81 o 
  -1 -13   2      757.37      685.90     22.39 o 
   0 -13   2     1648.90     1756.38     71.07 o 
   1 -13   2      405.52      397.88     18.61 o 
   2 -13   2     1446.72     1376.08     63.81 o 
   3 -13   2      373.01      367.84     19.57 o 
   4 -13   2      568.92      591.25     31.08 o 
   5 -13   2       65.84       71.48      9.51 o 
   6 -13   2        7.61        5.85      5.62 o 
  -6 -12   2      124.38      137.45     11.67 o 
  -5 -12   2      100.22       83.87      9.31 o 
  -4 -12   2        4.79        9.92      3.75 o 
  -3 -12   2      313.54      315.88     16.85 o 
  -2 -12   2      246.34      224.94     12.73 o 
  -1 -12   2      771.19      763.79     35.12 o 
   0 -12   2      317.10      290.27     13.32 o 
   1 -12   2      675.04      681.54     31.10 o 
   2 -12   2       17.92       18.24      3.15 o 
   3 -12   2       61.23       73.25      6.59 o 
   4 -12   2       64.49       70.05      8.05 o 
   5 -12   2       11.42        4.13      4.61 o 
   6 -12   2       30.92       20.24      7.01 o 
  -6 -11   2        3.33        2.41      4.45 o 
  -5 -11   2      197.45      183.34     13.59 o 
  -4 -11   2      138.01      110.34      9.38 o 
  -3 -11   2      238.13      241.34     13.46 o 
  -2 -11   2       25.54       34.25      4.17 o 
  -1 -11   2     3176.33     2928.20    131.41 o 
   0 -11   2      933.92      960.44     41.02 o 
   1 -11   2     1084.60     1059.43     47.47 o 
   2 -11   2     1929.26     2010.02     85.54 o 
   3 -11   2      247.29      238.76     14.14 o 
   4 -11   2       47.01       44.33      6.48 o 
   5 -11   2        9.74       13.12      5.34 o 
   6 -11   2       71.42       78.14     10.63 o 
  -6 -10   2       16.14        8.51      4.79 o 
  -5 -10   2      181.49      199.04     13.12 o 
  -4 -10   2      424.24      413.15     21.90 o 
  -3 -10   2      158.23      161.53     10.46 o 
  -2 -10   2      186.49      176.31     10.46 o 
  -1 -10   2      148.80      136.03      8.29 o 
   0 -10   2     4217.41     4190.54    179.89 o 
   1 -10   2      991.01     1074.21     47.51 o 
   2 -10   2       92.41      109.97      7.35 o 
   3 -10   2       98.80      110.05      7.96 o 
   4 -10   2       41.46       53.13      6.95 o 
   5 -10   2      465.46      454.83     25.54 o 
   6 -10   2      156.33      155.91     14.66 o 
  -6  -9   2      109.47      111.18     11.14 o 
  -5  -9   2       52.73       50.07      5.18 o 
  -4  -9   2      120.81      125.43      9.38 o 
  -3  -9   2      224.15      233.94     13.50 o 
  -2  -9   2     1178.97     1013.27     46.10 o 
  -1  -9   2     4974.29     4783.42    213.14 o 
   1  -9   2      309.72      382.58     17.47 o 
   2  -9   2      839.73      936.23     44.11 o 
   3  -9   2      542.12      639.52     30.15 o 
   4  -9   2      546.16      528.73     27.81 o 
   5  -9   2      192.57      187.83     14.38 o 
   6  -9   2       25.85       37.23      8.23 o 
  -7  -8   2        4.13        3.31      4.90 o 
  -6  -8   2      156.46      141.72     12.42 o 
  -5  -8   2      155.90      135.64     10.90 o 
  -4  -8   2       97.68      108.55      8.56 o 
  -3  -8   2      808.03      818.86     37.72 o 
  -2  -8   2      136.85      129.42      8.09 o 
  -1  -8   2      130.31      133.61      8.23 o 
   1  -8   2      181.45      173.99      9.24 o 
   2  -8   2      591.35      613.49     21.10 o 
   3  -8   2      546.34      592.43     28.79 o 
   4  -8   2      696.86      702.31     36.08 o 
   5  -8   2      232.21      233.47     16.83 o 
   6  -8   2      149.07      155.31     13.81 o 
  -7  -7   2       23.69       17.86      6.42 o 
  -6  -7   2      249.44      257.53     16.90 o 
  -5  -7   2      143.63      147.47      8.50 o 
  -4  -7   2      453.77      440.15     23.01 o 
  -3  -7   2      614.26      610.75     29.82 o 
  -2  -7   2      327.58      337.23     16.54 o 
  -1  -7   2     1466.25     1383.82     59.49 o 
   1  -7   2       47.71       38.04      3.37 o 
   2  -7   2      761.54      836.34     27.94 o 
   3  -7   2      311.47      348.57     18.62 o 
   4  -7   2     1615.19     1729.85     78.50 o 
   5  -7   2       13.08        8.00      4.94 o 
   6  -7   2        7.33       13.78      6.06 o 
   7  -7   2      113.57      116.74     13.67 o 
  -7  -6   2       12.30        2.10      4.85 o 
  -6  -6   2        1.60        3.48      3.97 o 
  -5  -6   2      309.69      316.13     14.12 o 
  -4  -6   2     1615.75     1557.84     51.97 o 
  -3  -6   2      395.54      396.71     19.17 o 
  -2  -6   2      734.79      666.53     31.05 o 
  -1  -6   2     1013.88      976.74     46.92 o 
   1  -6   2      779.22      847.27     36.59 o 
   2  -6   2     1064.19     1201.64     65.71 o 
   3  -6   2       76.00       74.52      4.52 o 
   4  -6   2      625.94      688.06     34.81 o 
   5  -6   2      562.57      554.68     29.16 o 
   6  -6   2       82.16       75.21     10.24 o 
   7  -6   2        9.31       11.76      6.86 o 
  -7  -5   2       69.11       73.99     10.61 o 
  -6  -5   2       55.14       53.75      7.92 o 
  -5  -5   2      794.34      791.08     29.13 o 
  -4  -5   2      862.43      862.97     30.44 o 
  -3  -5   2      245.89      250.74     13.14 o 
  -2  -5   2      268.85      258.55     12.81 o 
  -1  -5   2      296.87      309.83     16.30 o 
   1  -5   2      111.08      117.82      6.29 o 
   2  -5   2     1334.52     1462.53     46.22 o 
   3  -5   2      236.12      277.84     11.05 o 
   4  -5   2      168.57      162.94     12.39 o 
   5  -5   2      591.93      612.91     32.93 o 
   6  -5   2      160.05      168.16     14.42 o 
   7  -5   2      100.84       78.74     11.67 o 
  -7  -4   2       54.31       69.41     10.04 o 
  -6  -4   2      117.34      130.50     11.14 o 
  -5  -4   2     1037.22     1106.06     38.45 o 
  -4  -4   2      315.53      354.32     14.47 o 
  -3  -4   2      359.13      327.13     17.40 o 
  -2  -4   2      151.79      141.33      7.99 o 
  -1  -4   2      618.73      596.40     27.42 o 
   1  -4   2     4488.02     5047.24    156.45 o 
   2  -4   2      824.31      979.74     31.97 o 
   3  -4   2     1120.53     1079.37     36.78 o 
   4  -4   2      151.98      146.05     11.64 o 
   5  -4   2      495.44      536.44     29.62 o 
   6  -4   2      115.04      105.99     11.82 o 
   7  -4   2       10.24       25.06      8.07 o 
  -7  -3   2       37.94       47.82      8.53 o 
  -6  -3   2       40.65       40.42      6.99 o 
  -5  -3   2      489.77      538.97     20.87 o 
  -4  -3   2      403.42      396.46     15.92 o 
  -3  -3   2     1743.17     1719.39     57.32 o 
  -2  -3   2     2115.59     2131.62     94.45 o 
  -1  -3   2     1197.65     1137.91     51.41 o 
   0  -3   2     4490.26     4476.02    195.16 o 
   1  -3   2     1607.40     1827.64     58.67 o 
   2  -3   2      458.19      518.88     17.90 o 
   3  -3   2     2098.94     2225.30     73.29 o 
   4  -3   2        1.67        1.26      3.02 o 
   5  -3   2       57.50       59.68      8.16 o 
   6  -3   2      174.88      184.97     15.04 o 
   7  -3   2        6.89       -3.09      4.87 o 
  -7  -2   2        7.90       19.41      6.31 o 
  -6  -2   2      148.69      142.65     11.84 o 
  -5  -2   2      335.61      382.22     15.32 o 
  -4  -2   2      189.70      199.97     10.39 o 
  -3  -2   2      375.60      385.65     14.61 o 
  -2  -2   2     1687.60     1519.27     65.95 o 
  -1  -2   2     3235.49     2950.65    129.54 o 
   0  -2   2     5533.76     5652.28    242.45 o 
   1  -2   2     2807.46     3354.27    106.28 o 
   2  -2   2      753.31      831.03     28.02 o 
   3  -2   2       37.66       47.83      3.80 o 
   4  -2   2     1098.95     1165.40     39.78 o 
   5  -2   2      537.36      533.75     29.42 o 
   6  -2   2       14.68       20.99      6.64 o 
   7  -2   2       42.05       41.04      9.20 o 
  -7  -1   2       41.06       55.27      9.15 o 
  -6  -1   2       56.19       55.29      7.99 o 
  -5  -1   2       26.48       26.88      5.27 o 
  -4  -1   2      364.15      362.54     14.51 o 
  -3  -1   2     1848.39     1936.14     64.07 o 
  -2  -1   2     1242.06     1277.71     41.90 o 
  -1  -1   2     9667.33     9217.29    402.54 o 
   0  -1   2      489.42      482.47     22.50 o 
   1  -1   2     4095.40     4545.78    142.91 o 
   2  -1   2     1126.77     1117.46     37.45 o 
   3  -1   2     1876.91     2025.21     66.97 o 
   4  -1   2      132.58      149.64      8.06 o 
   5  -1   2      832.14      785.11     39.97 o 
   6  -1   2       12.13        9.13      5.49 o 
   7  -1   2       47.94       36.43      8.27 o 
  -7   0   2        3.54        3.20      4.92 o 
  -6   0   2      491.49      507.53     28.15 o 
  -5   0   2        0.76        0.51      2.13 o 
  -4   0   2       16.06       13.62      2.72 o 
  -3   0   2        2.73        4.05      1.73 o 
  -2   0   2        3.41        3.44      1.18 o 
  -1   0   2      611.44      608.19     21.19 o 
   0   0   2    18353.18    18292.22    784.08 o 
   1   0   2    12526.85    14245.30    444.82 o 
   2   0   2      571.38      588.97     22.39 o 
   3   0   2      252.52      284.14     11.62 o 
   4   0   2      163.26      184.23      9.03 o 
   5   0   2      285.81      248.96     16.98 o 
   6   0   2       17.73       17.27      6.48 o 
   7   0   2       39.59       29.09      7.92 o 
  -7   1   2       41.54       41.18      8.25 o 
  -5   1   2       26.96       27.62      3.85 o 
  -4   1   2      358.41      363.54     14.46 o 
  -3   1   2     1880.84     1958.84     64.01 o 
  -2   1   2     1264.83     1248.91     41.74 o 
  -1   1   2     9712.60     9445.61    299.09 o 
   0   1   2      491.16      497.66     17.00 o 
   1   1   2     4065.33     4529.24    143.12 o 
   2   1   2     1146.92     1152.91     37.71 o 
   3   1   2     1888.98     2098.43     67.28 o 
   4   1   2      136.48      152.52     12.26 o 
   5   1   2      837.38      769.03     39.99 o 
   6   1   2       10.46       23.56      6.71 o 
   7   1   2       48.97       35.75      8.69 o 
  -7   2   2        7.76       16.92      6.09 o 
  -6   2   2      149.31      145.51      8.77 o 
  -5   2   2      333.39      341.85     14.94 o 
  -4   2   2      187.41      212.55      9.45 o 
  -3   2   2      374.54      380.56     14.42 o 
  -2   2   2     1659.76     1484.05     49.10 o 
  -1   2   2     3247.66     3005.57     96.18 o 
   0   2   2     5517.09     5629.94    180.31 o 
   1   2   2     2805.82     3373.95    106.74 o 
   2   2   2      747.44      839.29     28.49 o 
   3   2   2       38.99       46.39      5.48 o 
   4   2   2     1094.50     1165.62     40.10 o 
   5   2   2      545.05      530.07     29.45 o 
   6   2   2       14.82        8.31      4.98 o 
   7   2   2       41.22       47.22      9.37 o 
  -7   3   2       39.19       51.70      8.73 o 
  -6   3   2       39.57       46.65      5.42 o 
  -5   3   2      489.35      531.07     20.68 o 
  -4   3   2      403.63      417.34     15.88 o 
  -3   3   2     1771.16     1735.24     57.00 o 
  -2   3   2     2089.95     2172.70     70.21 o 
  -1   3   2     1211.91     1170.05     37.98 o 
   0   3   2     4485.91     4563.62    145.39 o 
   1   3   2     1565.24     1847.76     59.34 o 
   2   3   2      449.60      500.46     18.41 o 
   3   3   2     2122.20     2318.92     73.90 o 
   4   3   2        1.25        5.05      2.32 o 
   5   3   2       58.65       41.09      7.24 o 
   6   3   2      170.80      178.18     14.95 o 
   7   3   2        6.39       20.88      6.99 o 
  -7   4   2       54.97       61.78      9.60 o 
  -6   4   2      114.46      117.61     12.60 o 
  -5   4   2     1049.04     1061.67     38.17 o 
  -4   4   2      319.75      335.81     13.82 o 
  -3   4   2      358.65      343.70     13.03 o 
  -2   4   2      150.79      131.37      5.80 o 
  -1   4   2      618.77      596.53     25.21 o 
   0   4   2      626.11      707.26     23.97 o 
   1   4   2     4559.33     4930.65    180.28 o 
   2   4   2      832.07      961.47     30.83 o 
   3   4   2     1134.34     1124.08     37.62 o 
   4   4   2      155.39      173.68      8.74 o 
   5   4   2      495.71      534.61     21.43 o 
   6   4   2      117.66      112.94     12.02 o 
   7   4   2        9.20       18.46      6.95 o 
  -7   5   2       68.13       69.93     10.04 o 
  -6   5   2       53.25       54.76      5.82 o 
  -5   5   2      798.39      794.24     36.79 o 
  -4   5   2      876.17      850.66     30.19 o 
  -3   5   2      231.25      223.02      9.53 o 
  -2   5   2      265.40      238.07     15.43 o 
  -1   5   2      298.59      345.79     11.68 o 
   0   5   2     1260.58     1354.80     44.69 o 
   1   5   2      100.18       98.00      5.45 o 
   2   5   2     1297.82     1390.15     47.37 o 
   3   5   2      233.56      276.94     16.52 o 
   4   5   2      165.43      184.71      9.31 o 
   5   5   2      588.31      615.61     24.00 o 
   6   5   2      159.82      162.92     14.02 o 
   7   5   2      103.17       90.00     11.87 o 
  -7   6   2       12.40       20.89      6.35 o 
  -6   6   2        1.70        3.28      3.12 o 
  -5   6   2      309.57      339.45     16.35 o 
  -4   6   2     1594.66     1506.37     51.62 o 
  -3   6   2      396.09      357.95     14.01 o 
  -2   6   2      761.82      669.07     23.25 o 
  -1   6   2     1053.88     1120.89     52.71 o 
   0   6   2     2768.88     2702.08     87.58 o 
   1   6   2      777.71      805.37     19.84 o 
   2   6   2     1072.69     1228.14     33.71 o 
   3   6   2       76.62       77.12      4.32 o 
   4   6   2      628.86      687.45     25.63 o 
   5   6   2      565.83      507.59     31.25 o 
   6   6   2       83.19       70.00      9.48 o 
   7   6   2        9.40       11.03      6.17 o 
  -6   7   2      249.36      235.91     12.00 o 
  -5   7   2      149.04      155.55      9.07 o 
  -4   7   2      456.11      439.32     17.05 o 
  -3   7   2      608.82      626.07     22.13 o 
  -2   7   2      318.17      313.78     11.84 o 
  -1   7   2     1491.12     1274.60     65.93 o 
   0   7   2     1625.90     1561.08     51.45 o 
   1   7   2       44.46       48.07      4.63 o 
   2   7   2      786.90      852.98     24.15 o 
   3   7   2      320.00      346.20     14.07 o 
   4   7   2     1622.00     1697.88     57.62 o 
   5   7   2       13.87       11.82      4.88 o 
   6   7   2        8.96       12.20      5.49 o 
   7   7   2      114.75       93.47     12.64 o 
  -6   8   2      156.84      165.56     10.26 o 
  -5   8   2      151.09      157.81      8.33 o 
  -4   8   2       96.31      108.32      6.39 o 
  -3   8   2      809.96      790.04     36.06 o 
  -2   8   2      133.81      120.03      5.55 o 
  -1   8   2      125.73      136.19      9.37 o 
   0   8   2     4480.79     4362.73    140.72 o 
   1   8   2      185.28      176.65      5.41 o 
   2   8   2      589.54      611.76     15.59 o 
   3   8   2      531.24      576.09     21.23 o 
   4   8   2      695.11      733.63     26.98 o 
   5   8   2      232.59      258.00     12.73 o 
   6   8   2      148.81      144.97     13.61 o 
  -6   9   2      109.46      112.08     11.38 o 
  -5   9   2       49.80       53.01      5.01 o 
  -4   9   2      115.85      123.55      6.90 o 
  -3   9   2      229.95      236.83      9.92 o 
  -2   9   2     1172.74     1003.70     33.82 o 
  -1   9   2     5032.77     5059.75    236.45 o 
   0   9   2      445.02      460.70     13.82 o 
   1   9   2      323.28      362.18      9.90 o 
   2   9   2      868.00      977.76     23.85 o 
   3   9   2      529.14      601.09     22.01 o 
   4   9   2      555.16      524.68     20.78 o 
   5   9   2      194.58      191.71     10.79 o 
   6   9   2       27.82       32.38      7.85 o 
  -6  10   2       16.35       28.21      6.48 o 
  -5  10   2      178.43      161.18      9.01 o 
  -4  10   2      434.65      403.98     21.96 o 
  -3  10   2      159.63      167.64      7.73 o 
  -2  10   2      185.20      171.92     11.40 o 
  -1  10   2      146.35      118.24      9.07 o 
   0  10   2     4228.73     4181.12     97.06 o 
   1  10   2      990.74     1069.30     26.12 o 
   2  10   2       96.10      109.15      4.70 o 
   3  10   2       97.06       96.90      7.23 o 
   4  10   2       42.60       35.36     12.35 o 
   5  10   2      474.88      430.90     18.80 o 
   6  10   2      153.61      123.50     13.27 o 
  -6  11   2        3.48        6.46      5.42 o 
  -5  11   2      195.49      213.03     15.20 o 
  -4  11   2      138.56      136.11      7.25 o 
  -3  11   2      223.02      219.94      9.62 o 
  -2  11   2       25.70       26.45      4.03 o 
  -1  11   2     3144.14     3073.84    145.75 o 
   0  11   2      926.42      932.53     23.16 o 
   1  11   2     1063.99     1070.41     27.31 o 
   2  11   2     1912.24     1908.86     60.77 o 
   3  11   2      256.18      250.48      9.28 o 
   4  11   2       46.42       40.33      4.90 o 
   5  11   2        9.16        8.55      3.46 o 
   6  11   2       70.31       63.10      9.68 o 
  -6  12   2      124.07       96.49     11.49 o 
  -5  12   2      102.39      112.17     10.45 o 
  -4  12   2        4.85       12.81      4.17 o 
  -3  12   2      314.38      296.44     12.16 o 
  -2  12   2      249.01      225.41     33.58 o 
  -1  12   2      762.11      721.54     38.66 o 
   0  12   2      335.07      289.09      8.38 o 
   1  12   2      685.95      687.07     20.64 o 
   2  12   2       19.47       24.25      3.09 o 
   3  12   2       63.44       72.51      4.36 o 
   4  12   2       67.97       71.88      6.40 o 
   5  12   2       11.28        5.40      3.46 o 
   6  12   2       31.41       36.45      7.92 o 
  -6  13   2       13.39       31.23      7.17 o 
  -5  13   2      165.77      153.85     13.03 o 
  -4  13   2       68.15       76.77      8.29 o 
  -3  13   2      333.15      356.95     21.62 o 
  -2  13   2       23.07       19.16      2.18 o 
  -1  13   2      746.47      710.03     36.57 o 
   0  13   2     1652.75     1605.83     39.21 o 
   1  13   2      391.35      386.56     10.82 o 
   2  13   2     1447.59     1435.67     34.71 o 
   3  13   2      364.10      363.51     22.26 o 
   4  13   2      574.00      605.26     19.21 o 
   5  13   2       67.24       75.12     10.12 o 
   6  13   2        8.79        3.66      4.67 o 
  -6  14   2       34.08       30.88      7.34 o 
  -4  14   2     1183.00     1054.45     57.92 o 
  -3  14   2       63.86       61.89      7.04 o 
  -2  14   2     1467.59     1262.66     66.59 o 
  -1  14   2     1533.89     1466.51     72.08 o 
   0  14   2      950.75     1015.57     29.27 o 
   1  14   2       87.37       92.92      3.97 o 
   2  14   2      229.81      246.75      7.76 o 
   3  14   2      462.62      485.05     15.70 o 
   4  14   2      795.06      819.46     24.93 o 
   5  14   2      512.29      539.90     22.48 o 
   6  14   2       12.13       13.08      6.04 o 
  -6  15   2       24.35       34.87      7.76 o 
  -5  15   2      128.72      124.23     11.80 o 
  -3  15   2      310.42      277.30     18.51 o 
  -2  15   2      196.28      211.00     13.90 o 
  -1  15   2     1309.33     1400.85     68.58 o 
   0  15   2      213.19      166.10     10.99 o 
   1  15   2     2039.64     2036.20     71.21 o 
   2  15   2      411.50      446.54     12.61 o 
   3  15   2      207.64      213.04      8.57 o 
   4  15   2      166.98      173.30     13.23 o 
   5  15   2       72.56       72.18      7.23 o 
   6  15   2      113.58      109.65     12.90 o 
  -6  16   2       33.57       26.18      7.17 o 
  -5  16   2      292.71      259.81     18.66 o 
  -4  16   2       81.26       74.46      9.04 o 
  -3  16   2      496.65      467.67     27.57 o 
  -2  16   2      243.93      248.84     16.06 o 
  -1  16   2      189.84      154.85     11.67 o 
   0  16   2     2480.87     2356.22     90.34 o 
   1  16   2     1392.11     1376.19     47.88 o 
   2  16   2      463.87      512.26     14.22 o 
   3  16   2      337.73      354.92     12.54 o 
   4  16   2      618.38      623.91     19.92 o 
   5  16   2        6.79        6.45      3.79 o 
   6  16   2       34.13       27.74      7.74 o 
  -6  17   2       14.75       21.02      6.95 o 
  -5  17   2      195.14      210.55     15.82 o 
  -4  17   2      253.88      231.62     16.41 o 
  -3  17   2      297.93      305.05     18.77 o 
  -2  17   2      446.64      434.47     26.05 o 
  -1  17   2      290.89      290.39     12.95 o 
   0  17   2      472.83      479.19     25.27 o 
   1  17   2      530.95      514.54     20.10 o 
   2  17   2       56.76       57.36      3.51 o 
   3  17   2      225.85      237.80      9.56 o 
   4  17   2      207.39      218.95      9.52 o 
   5  17   2      197.54      191.85     27.24 o 
   6  17   2      103.09      137.75     14.25 o 
  -6  18   2       59.86       61.49      9.57 o 
  -4  18   2      174.48      173.02     13.69 o 
  -3  18   2       28.92       25.83      5.67 o 
  -2  18   2      190.34      153.87     12.13 o 
  -1  18   2     1199.58     1141.90     58.23 o 
   0  18   2       50.71       56.73      4.08 o 
   1  18   2      131.54      144.03      5.57 o 
   2  18   2       14.47       10.69      2.00 o 
   3  18   2       81.97       76.09      5.38 o 
   4  18   2       28.21       34.96      5.26 o 
   5  18   2      356.39      366.14     17.57 o 
  -5  19   2       12.94        9.62      5.71 o 
  -4  19   2      261.45      261.06     18.48 o 
  -3  19   2      560.90      534.00     31.25 o 
  -2  19   2      253.45      218.50     15.93 o 
  -1  19   2      410.21      415.05     14.27 o 
   0  19   2      533.42      546.86     54.70 o 
   1  19   2        4.64        4.75      1.54 o 
   2  19   2      289.34      276.25     11.78 o 
   3  19   2      113.75      113.28      7.54 o 
   4  19   2      599.74      579.75     24.88 o 
   5  19   2      133.12      130.47     10.01 o 
  -5  20   2       38.61       41.60      8.36 o 
  -4  20   2        4.03       14.36      5.53 o 
  -3  20   2      435.60      443.47     26.31 o 
  -2  20   2      316.75      298.65     19.54 o 
  -1  20   2      370.21      380.67     24.95 o 
   0  20   2     1330.85     1316.13     66.93 o 
   1  20   2      766.82      813.52     21.46 o 
   2  20   2      169.03      172.11     14.22 o 
   3  20   2      823.27      745.11     23.90 o 
   4  20   2      111.04      100.40      6.65 o 
   5  20   2      125.54      125.68      9.98 o 
  -5  21   2       71.01       72.63     10.15 o 
  -4  21   2      135.78      114.16     11.84 o 
  -3  21   2       67.08       71.46      8.82 o 
  -2  21   2      167.27      179.90     14.02 o 
  -1  21   2      263.27      305.96     18.73 o 
   0  21   2        1.09        1.81      1.68 o 
   1  21   2       34.18       44.65      3.45 o 
   2  21   2       57.21       59.70      4.02 o 
   3  21   2      121.42      127.10      7.21 o 
   4  21   2       41.77       28.66      4.15 o 
   5  21   2       76.24       70.00     11.43 o 
  -5  22   2      148.00      141.92     13.39 o 
  -4  22   2      124.85      112.02     11.82 o 
  -3  22   2      203.80      175.67     14.84 o 
  -2  22   2      503.22      445.37     28.28 o 
  -1  22   2      399.17      390.00     17.98 o 
   0  22   2      252.28      248.91     10.06 o 
   1  22   2      126.63      147.67      7.35 o 
   2  22   2      282.37      295.99     18.78 o 
   3  22   2       23.05       21.67      3.62 o 
   4  22   2      228.73      247.23     10.78 o 
   5  22   2      194.05      211.76     12.60 o 
  -5  23   2       33.19       37.65      8.29 o 
  -4  23   2       48.39       61.40      9.33 o 
  -3  23   2      307.29      271.37     19.41 o 
  -2  23   2      344.67      320.00     21.48 o 
  -1  23   2      508.65      475.69     26.65 o 
   0  23   2      107.60      131.01      6.88 o 
   1  23   2      647.37      676.00     18.57 o 
   2  23   2      304.68      332.76     10.81 o 
   3  23   2       53.39       54.44      4.99 o 
   4  23   2      187.98      214.56     10.04 o 
   5  23   2       23.53       19.70      5.29 o 
  -4  24   2       67.63       65.04      9.81 o 
  -3  24   2       54.34       38.29      7.79 o 
  -2  24   2       10.76       17.42      5.87 o 
  -1  24   2       16.60       13.71      4.02 o 
   0  24   2      151.13      142.35     17.05 o 
   1  24   2       34.17       41.20      4.24 o 
   2  24   2       94.26       90.47      5.16 o 
   3  24   2      191.88      202.09     16.54 o 
   4  24   2       95.28       94.57      7.38 o 
  -4  25   2       29.15       33.19      8.27 o 
  -3  25   2       63.07       51.25      8.78 o 
  -2  25   2       35.32       23.89      6.26 o 
  -1  25   2      294.49      350.76     16.70 o 
   0  25   2       11.12       10.49      3.87 o 
   1  25   2       94.89       95.35      7.83 o 
   2  25   2      361.09      368.92     11.98 o 
   3  25   2      151.20      138.86      7.72 o 
   4  25   2       80.83       92.12      6.88 o 
  -4  26   2      127.80      117.04     13.39 o 
  -3  26   2       27.05       17.25      6.68 o 
  -2  26   2       74.92       78.84     10.21 o 
  -1  26   2       85.31      100.02      8.41 o 
   0  26   2       75.45       91.06      7.97 o 
   1  26   2       37.94       41.60      5.64 o 
   2  26   2       70.49       66.44      5.05 o 
   3  26   2       18.04       21.58      3.91 o 
   4  26   2       69.66       63.07      5.95 o 
  -3  27   2       44.25       45.90      8.91 o 
  -2  27   2        2.02        3.24      4.30 o 
  -1  27   2       47.49       48.53      6.37 o 
   0  27   2      280.33      313.37     15.86 o 
   1  27   2       35.40       32.31      5.37 o 
   2  27   2        9.38        9.93      3.14 o 
   3  27   2       38.66       36.57      4.67 o 
  -3  28   2       26.16       21.86      7.28 o 
  -2  28   2       60.10       77.68     10.41 o 
  -1  28   2       94.28       96.07     15.79 o 
   0  28   2      732.03      819.42     34.24 o 
   1  28   2      186.18      204.68     12.27 o 
   2  28   2       10.91       11.09      3.21 o 
   3  28   2      135.54      134.51     11.45 o 
  -3  29   2      146.88      135.13     14.80 o 
  -2  29   2        1.68        4.48      4.98 o 
  -1  29   2       14.60       19.29      4.97 o 
   0  29   2       32.82       31.54      9.07 o 
   1  29   2       59.19       66.30      8.05 o 
   2  29   2       35.65       38.07      4.81 o 
   3  29   2      144.80      144.59     15.61 o 
  -2  30   2      124.39      118.65     13.59 o 
  -1  30   2       46.31       53.78      9.43 o 
   0  30   2       57.00       57.53      8.49 o 
   1  30   2       30.98       39.66      6.40 o 
   2  30   2        1.19       -1.78      3.66 o 
  -2  31   2       15.88       24.30      7.65 o 
  -1  31   2      211.08      239.01     14.04 o 
   0  31   2       80.04       94.77      9.01 o 
   1  31   2       49.98       53.43      8.11 o 
   0  32   2      367.94      447.39     29.91 o 
   0 -31   3       13.55       17.33      6.93 o 
  -1 -30   3        9.13       -0.84      4.56 o 
   0 -30   3       65.09       58.67      9.11 o 
   1 -30   3       66.85       76.48      6.74 o 
  -2 -29   3       69.57       72.91      9.51 o 
  -1 -29   3       21.20       15.33      5.87 o 
   0 -29   3       58.82       89.06     10.59 o 
   1 -29   3       75.62       96.15     15.33 o 
  -3 -28   3        5.35        7.65      5.34 o 
  -2 -28   3      124.36      119.73     11.76 o 
  -1 -28   3      164.56      140.13     12.41 o 
   0 -28   3      114.68      140.79     12.22 o 
   1 -28   3       36.70       44.31      5.15 o 
  -3 -27   3       30.39       40.23      7.61 o 
  -2 -27   3       10.27       11.49      5.23 o 
  -1 -27   3      126.82      129.64     10.85 o 
   0 -27   3        6.42       16.63      6.02 o 
   1 -27   3      219.96      234.32     10.55 o 
  -3 -26   3       35.03       39.92      7.46 o 
  -2 -26   3        3.90        5.95      4.37 o 
  -1 -26   3       89.79       79.77      9.40 o 
   0 -26   3      148.74      162.95     11.03 o 
   1 -26   3      170.00      163.32      8.45 o 
  -4 -25   3       37.45       39.61      7.81 o 
  -3 -25   3       71.39       82.02      9.29 o 
  -2 -25   3      296.53      325.73     19.72 o 
  -1 -25   3      255.97      306.75     17.98 o 
   0 -25   3       44.61       47.38      6.94 o 
   1 -25   3       31.65       28.73      4.36 o 
  -4 -24   3       67.97       82.48      9.99 o 
  -3 -24   3       24.00       13.45      5.18 o 
  -2 -24   3       37.32       39.56      6.71 o 
  -1 -24   3      598.82      568.36     30.50 o 
   0 -24   3      151.73      166.72      8.02 o 
   1 -24   3       12.57       10.76      3.99 o 
  -4 -23   3       68.85       76.53      9.59 o 
  -3 -23   3       77.45       78.58      8.98 o 
  -2 -23   3       51.66       39.92      6.64 o 
  -1 -23   3       69.55       67.05      8.36 o 
   0 -23   3     1046.93     1092.99     32.04 o 
  -4 -22   3       80.83       82.15      9.81 o 
  -3 -22   3       28.25       27.39      5.85 o 
  -2 -22   3        5.20        4.01      3.81 o 
  -1 -22   3       33.46       28.91      5.93 o 
   0 -22   3     1594.08     1586.54     45.51 o 
  -5 -21   3        0.58        0.27      5.20 o 
  -4 -21   3       52.39       54.38      8.27 o 
  -3 -21   3       63.72       53.46      7.37 o 
  -2 -21   3       97.48       97.22      8.78 o 
  -1 -21   3      655.69      640.38     32.69 o 
   0 -21   3     1023.41     1027.53     31.07 o 
  -5 -20   3        8.80        1.24      5.29 o 
  -4 -20   3      285.69      299.00     18.64 o 
  -3 -20   3       11.37        4.81      3.82 o 
  -2 -20   3     1116.45     1073.62     51.10 o 
  -1 -20   3      786.13      811.41     39.50 o 
   0 -20   3       50.44       58.77      4.55 o 
  -5 -19   3       32.37       29.24      7.12 o 
  -4 -19   3      168.13      178.82     13.32 o 
  -3 -19   3       72.16       60.94      7.43 o 
  -2 -19   3      458.06      491.91     25.58 o 
  -1 -19   3      111.24      101.52      8.96 o 
   0 -19   3      203.31      202.34      8.18 o 
   5 -19   3        0.99        3.97      5.89 o 
  -5 -18   3      132.53      122.23     11.75 o 
  -4 -18   3       95.85       72.74      8.74 o 
  -3 -18   3       46.19       39.74      6.15 o 
  -2 -18   3      187.16      184.39     12.60 o 
  -1 -18   3       54.07       61.53      7.02 o 
   0 -18   3      294.44      271.14     10.16 o 
   4 -18   3      371.79      398.70     23.23 o 
   5 -18   3       11.89       14.82      6.57 o 
  -5 -17   3      267.19      242.73     17.16 o 
  -4 -17   3      111.44      107.60      9.75 o 
  -3 -17   3      237.50      215.03     14.62 o 
  -2 -17   3      119.26      100.63      8.54 o 
  -1 -17   3      363.00      334.85     18.68 o 
   0 -17   3      641.93      649.24     26.00 o 
   3 -17   3      423.22      433.70     23.60 o 
   4 -17   3       16.70       24.55      6.31 o 
   5 -17   3      204.18      206.27     16.50 o 
  -6 -16   3       22.97        9.09      5.64 o 
  -5 -16   3      201.41      167.17     13.70 o 
  -4 -16   3      277.23      251.56     16.10 o 
  -3 -16   3      777.01      728.80     36.77 o 
  -2 -16   3      231.62      224.78     13.87 o 
  -1 -16   3      594.88      601.16     30.31 o 
   0 -16   3      154.23      154.09      8.47 o 
   3 -16   3      163.40      165.67     11.51 o 
   4 -16   3       53.20       74.00      8.93 o 
   5 -16   3      485.07      514.59     30.11 o 
  -6 -15   3       32.62       38.26      8.12 o 
  -5 -15   3      238.02      239.01     16.03 o 
  -4 -15   3       30.61       24.72      5.47 o 
  -3 -15   3      779.05      779.67     36.95 o 
  -2 -15   3      895.05      834.94     40.61 o 
  -1 -15   3       97.75      104.03      8.60 o 
   2 -15   3       45.20       45.78      5.09 o 
   3 -15   3      151.87      161.49     11.36 o 
   4 -15   3        6.13       12.33      4.99 o 
   5 -15   3      271.78      274.39     19.56 o 
   6 -15   3       88.44       88.04     12.24 o 
  -6 -14   3      175.65      205.81     15.11 o 
  -5 -14   3       51.23       51.26      7.59 o 
  -4 -14   3      188.92      170.31     12.41 o 
  -3 -14   3      168.01      165.05     11.44 o 
  -2 -14   3      744.20      730.30     35.16 o 
  -1 -14   3       54.73       47.75      5.71 o 
   2 -14   3      565.58      594.72     28.59 o 
   3 -14   3     2233.47     2261.68     97.69 o 
   4 -14   3      280.31      306.55     19.30 o 
   5 -14   3       31.08       27.86      7.54 o 
   6 -14   3       10.18       18.86      7.50 o 
  -6 -13   3       67.41       97.00     10.59 o 
  -5 -13   3        0.72       11.56      4.30 o 
  -4 -13   3      149.40      149.35     11.47 o 
  -3 -13   3      711.09      647.99     33.11 o 
  -2 -13   3       66.66       67.73      6.44 o 
  -1 -13   3      219.09      218.87     13.68 o 
   1 -13   3      375.51      386.41     18.53 o 
   2 -13   3       11.62       11.40      2.85 o 
   3 -13   3      406.02      425.01     22.94 o 
   4 -13   3      757.22      849.37     42.22 o 
   5 -13   3       60.59       54.83      8.93 o 
   6 -13   3       63.14       60.58     10.37 o 
  -6 -12   3        9.81        6.44      5.23 o 
  -5 -12   3       30.53       41.57      6.68 o 
  -4 -12   3      337.26      301.01     17.98 o 
  -3 -12   3        5.14        7.32      3.33 o 
  -2 -12   3      541.28      499.54     25.54 o 
  -1 -12   3     1340.13     1288.25     35.76 o 
   1 -12   3      170.08      208.37     10.74 o 
   2 -12   3      487.70      536.20     26.91 o 
   3 -12   3      641.89      713.76     33.28 o 
   4 -12   3      377.55      410.83     23.43 o 
   5 -12   3      183.38      205.68     15.73 o 
   6 -12   3       94.24       97.90     12.24 o 
  -6 -11   3       51.52       67.73      7.03 o 
  -5 -11   3      358.59      356.73     20.89 o 
  -4 -11   3      249.76      249.29     15.11 o 
  -3 -11   3       73.71       75.45      6.84 o 
  -2 -11   3      121.09      140.58      9.15 o 
  -1 -11   3     1127.03     1090.22     31.61 o 
   1 -11   3      328.00      347.40     16.28 o 
   2 -11   3      537.52      619.89     30.09 o 
   3 -11   3       23.01       22.01      4.41 o 
   4 -11   3      265.65      283.76     18.15 o 
   5 -11   3        0.90        0.29      4.19 o 
   6 -11   3       22.56       29.29      7.87 o 
  -6 -10   3       65.43       73.25      7.24 o 
  -5 -10   3       25.90       33.65      6.02 o 
  -4 -10   3       17.27       15.20      4.13 o 
  -3 -10   3       26.36       33.52      4.68 o 
  -2 -10   3      447.10      434.32     21.57 o 
  -1 -10   3      417.37      460.07     14.29 o 
   1 -10   3      884.68      973.02     30.66 o 
   2 -10   3      717.12      837.89     27.54 o 
   3 -10   3      763.13      789.22     38.73 o 
   4 -10   3      554.21      554.79     29.86 o 
   5 -10   3      105.99       93.73     10.96 o 
   6 -10   3        9.02       10.03      5.42 o 
  -6  -9   3       27.01       27.63      5.23 o 
  -5  -9   3      214.66      220.50     11.51 o 
  -4  -9   3      221.17      239.38     14.25 o 
  -3  -9   3       64.90       57.39      5.95 o 
  -2  -9   3       44.89       45.21      4.83 o 
  -1  -9   3      750.71      708.16     20.63 o 
   1  -9   3     2621.94     2807.45     89.49 o 
   2  -9   3      146.24      132.49     10.35 o 
   3  -9   3       80.87       84.60      4.95 o 
   4  -9   3      400.07      442.46     24.84 o 
   5  -9   3      223.10      250.01     17.14 o 
   6  -9   3      108.30       96.01     11.82 o 
  -6  -8   3        1.94        6.91      3.77 o 
  -5  -8   3      265.16      262.02     14.39 o 
  -4  -8   3       65.33       64.24      6.84 o 
  -3  -8   3      105.29      102.04      7.77 o 
  -2  -8   3     1187.32     1182.77     52.36 o 
  -1  -8   3     1858.94     1750.18     48.74 o 
   0  -8   3      963.49      925.48     42.22 o 
   1  -8   3      891.09      854.70     27.60 o 
   2  -8   3      516.64      585.46     19.88 o 
   3  -8   3      546.80      644.06     22.61 o 
   4  -8   3      412.62      403.18     23.78 o 
   5  -8   3      607.38      626.15     33.09 o 
   6  -8   3        2.37       -2.67      4.28 o 
  -6  -7   3       63.96       89.70     11.53 o 
  -5  -7   3      148.22      139.20      8.68 o 
  -4  -7   3      757.61      746.01     36.33 o 
  -3  -7   3      369.63      380.13     19.15 o 
  -2  -7   3      272.80      293.86     15.31 o 
  -1  -7   3      448.29      472.11     14.47 o 
   0  -7   3     1356.81     1263.66     56.38 o 
   1  -7   3     1329.45     1446.35     46.04 o 
   2  -7   3     1250.65     1368.13     43.85 o 
   3  -7   3      485.39      530.26     19.42 o 
   4  -7   3      203.96      185.59     13.81 o 
   5  -7   3      107.99      106.83     11.23 o 
   6  -7   3      109.91      103.54     12.28 o 
  -6  -6   3      517.36      518.59     21.72 o 
  -5  -6   3      335.13      348.56     15.26 o 
  -4  -6   3      118.57      127.32      7.38 o 
  -3  -6   3     1303.11     1332.63     58.32 o 
  -2  -6   3      485.03      499.99     22.83 o 
  -1  -6   3     1760.58     1827.21     50.29 o 
   0  -6   3      576.00      557.18     25.94 o 
   1  -6   3     2628.80     2819.40     86.77 o 
   2  -6   3       62.26       71.46      6.18 o 
   3  -6   3      898.71      944.57     32.53 o 
   4  -6   3      419.68      403.74     18.89 o 
   5  -6   3      110.91      113.03     11.53 o 
   6  -6   3      236.05      206.78     16.79 o 
  -6  -5   3      134.12      157.82     14.87 o 
  -5  -5   3       62.20       76.15      9.60 o 
  -4  -5   3      562.98      569.82     21.61 o 
  -3  -5   3      423.53      403.57     20.53 o 
  -2  -5   3     1133.47     1247.69     56.66 o 
  -1  -5   3     1530.88     1481.44     40.74 o 
   0  -5   3       26.36       28.87      2.62 o 
   1  -5   3      133.65      147.24      6.31 o 
   2  -5   3      933.34      910.43     30.15 o 
   3  -5   3      616.31      635.23     23.10 o 
   4  -5   3       81.43       75.97     12.16 o 
   5  -5   3      290.80      253.41     17.21 o 
   6  -5   3       91.77       80.45     11.00 o 
  -6  -4   3       39.44       50.99      5.88 o 
  -5  -4   3       21.04       17.26      3.57 o 
  -4  -4   3      141.43      150.13      8.02 o 
  -3  -4   3       96.05      110.10      7.76 o 
  -2  -4   3      342.05      337.60     17.42 o 
  -1  -4   3      836.58      854.94     23.88 o 
   0  -4   3     2781.37     2705.58    121.38 o 
   1  -4   3      292.10      347.39     12.49 o 
   2  -4   3     1464.67     1702.13     55.62 o 
   3  -4   3       59.16       57.98      4.34 o 
   4  -4   3      201.10      212.27     10.31 o 
   5  -4   3      473.70      494.12     27.97 o 
   6  -4   3       95.98       77.92     10.81 o 
  -6  -3   3       51.97       69.30      7.82 o 
  -5  -3   3      155.22      156.88     13.42 o 
  -4  -3   3      137.67      140.70      7.73 o 
  -3  -3   3     1203.79     1187.64     39.52 o 
  -2  -3   3       85.85       94.61      6.42 o 
  -1  -3   3      265.77      268.87     14.80 o 
   0  -3   3      478.62      420.25     20.43 o 
   1  -3   3      985.50     1162.24     38.38 o 
   2  -3   3      372.29      398.08     15.19 o 
   3  -3   3     1112.07     1250.19     42.33 o 
   4  -3   3      531.60      572.59     36.47 o 
   5  -3   3       24.13       28.12      6.81 o 
   6  -3   3       86.02       87.51     11.53 o 
  -7  -2   3        6.99        8.89      5.58 o 
  -6  -2   3      106.28      106.71      8.16 o 
  -5  -2   3      135.52      139.87      8.23 o 
  -4  -2   3      662.75      697.74     25.67 o 
  -3  -2   3       82.22       85.20      6.51 o 
  -2  -2   3     1635.03     1628.75     62.38 o 
  -1  -2   3     1403.90     1364.74     62.47 o 
   0  -2   3      949.19      872.24     38.62 o 
   1  -2   3      223.37      261.99     10.06 o 
   2  -2   3       17.55       19.45      3.12 o 
   3  -2   3      414.04      429.62     16.78 o 
   4  -2   3     1214.99     1232.79     42.36 o 
   5  -2   3      179.33      153.23      8.94 o 
   6  -2   3       73.42       75.53     10.76 o 
  -7  -1   3       18.28       28.87      7.46 o 
  -6  -1   3        2.10        6.61      3.38 o 
  -5  -1   3      279.70      273.99     13.42 o 
  -4  -1   3      339.27      344.99     19.36 o 
  -3  -1   3      316.36      298.39     12.20 o 
  -2  -1   3      139.25      131.31      6.42 o 
  -1  -1   3     1631.06     1636.70     72.52 o 
   0  -1   3       58.16       59.57      4.41 o 
   1  -1   3      400.14      439.52     15.82 o 
   2  -1   3     2722.95     3026.69     97.15 o 
   3  -1   3       44.69       52.49      6.75 o 
   4  -1   3      166.06      162.86      8.83 o 
   5  -1   3       29.36       36.59      7.46 o 
   6  -1   3       38.47       33.88      8.29 o 
  -7   0   3       23.49       34.40      7.90 o 
  -6   0   3        7.77        6.48      3.34 o 
  -5   0   3       13.96       16.39      4.37 o 
  -4   0   3     1712.25     1649.82     55.61 o 
  -3   0   3        2.56        5.96      1.89 o 
  -2   0   3     1341.99     1382.66     46.10 o 
  -1   0   3      959.25      882.82     36.23 o 
   0   0   3      476.94      503.82     23.78 o 
   1   0   3     4619.61     4992.54    157.51 o 
   2   0   3      176.84      225.65     17.14 o 
   3   0   3       13.13       22.61      3.10 o 
   4   0   3      475.21      489.29     19.14 o 
   5   0   3      350.04      336.45     17.21 o 
   6   0   3        3.49        2.40      5.38 o 
  -7   1   3       19.97       30.44      7.50 o 
  -6   1   3        2.18        3.12      3.37 o 
  -5   1   3      283.62      297.26     13.00 o 
  -4   1   3      345.43      343.70     14.08 o 
  -3   1   3      308.14      305.63     12.14 o 
  -2   1   3      146.55      151.30      7.01 o 
  -1   1   3     1634.05     1653.77     54.09 o 
   0   1   3       63.24       63.16      4.19 o 
   1   1   3      416.64      441.37     13.16 o 
   2   1   3     2724.52     3036.43     97.37 o 
   3   1   3       46.43       55.75      4.82 o 
   4   1   3      163.58      172.83      9.05 o 
   5   1   3       29.73       25.90      4.48 o 
   6   1   3       38.43       31.23      7.94 o 
  -7   2   3        7.52        0.13      5.20 o 
  -6   2   3      102.12      110.94      8.17 o 
  -5   2   3      134.36      149.65      8.31 o 
  -4   2   3      660.10      706.03     25.54 o 
  -3   2   3       81.57       80.28      4.91 o 
  -2   2   3     1636.22     1745.30     55.59 o 
  -1   2   3     1413.10     1431.20     46.49 o 
   0   2   3      918.50      853.01     29.20 o 
   1   2   3      218.34      259.76      8.89 o 
   2   2   3       18.03       22.00      2.94 o 
   3   2   3      424.20      453.44     17.25 o 
   4   2   3     1215.95     1234.59     42.72 o 
   5   2   3      179.70      145.05      9.10 o 
   6   2   3       72.82       68.81     10.39 o 
  -6   3   3       52.77       76.12     10.69 o 
  -5   3   3      156.47      160.26      8.67 o 
  -4   3   3      141.13      154.58      8.53 o 
  -3   3   3     1195.65     1118.78     39.05 o 
  -2   3   3       82.66       90.57      4.68 o 
  -1   3   3      277.17      306.03     10.91 o 
   0   3   3      481.82      454.27     16.02 o 
   1   3   3      981.78     1182.37     32.35 o 
   2   3   3      387.97      432.93     16.04 o 
   3   3   3     1107.01     1270.96     42.96 o 
   4   3   3      531.98      575.70     22.11 o 
   5   3   3       24.73       35.10      5.19 o 
   6   3   3       91.02       93.89     11.87 o 
  -6   4   3       39.99       40.53      5.36 o 
  -5   4   3       22.72       32.05      4.26 o 
  -4   4   3      144.76      153.87     11.00 o 
  -3   4   3       96.67      109.76      5.81 o 
  -2   4   3      356.52      351.55     21.17 o 
  -1   4   3      812.71      834.35     28.30 o 
   0   4   3     2763.54     2855.95     91.12 o 
   1   4   3      293.81      338.10     10.72 o 
   2   4   3     1467.49     1721.35     56.59 o 
   3   4   3       57.92       62.94      8.67 o 
   4   4   3      198.58      233.60     11.22 o 
   5   4   3      470.18      482.35     20.27 o 
   6   4   3       97.55       73.66     10.72 o 
  -6   5   3      134.14      144.66     13.94 o 
  -5   5   3       64.41       68.09      5.80 o 
  -4   5   3      563.57      567.12     21.17 o 
  -3   5   3      424.04      401.00     15.22 o 
  -2   5   3     1127.45     1263.01     41.83 o 
  -1   5   3     1509.40     1473.50     48.44 o 
   0   5   3       29.84       32.34      2.78 o 
   1   5   3      133.25      145.29      5.63 o 
   2   5   3      912.44      877.36     31.15 o 
   3   5   3      624.91      673.53     24.27 o 
   4   5   3       79.92       93.80      6.91 o 
   5   5   3      289.94      230.29     12.34 o 
   6   5   3       90.37       85.64     11.07 o 
  -6   6   3      524.74      533.69     32.34 o 
  -5   6   3      337.15      349.30     15.00 o 
  -4   6   3      121.04      129.73      7.10 o 
  -3   6   3     1317.81     1253.28     43.03 o 
  -2   6   3      485.76      439.94     16.26 o 
  -1   6   3     1751.65     1851.85     59.84 o 
   0   6   3      584.29      594.75     20.68 o 
   1   6   3     2624.02     2679.36     74.37 o 
   2   6   3       58.28       72.24     11.68 o 
   3   6   3      877.31      967.67     33.85 o 
   4   6   3      412.08      392.60     16.85 o 
   5   6   3      110.82      108.31      8.30 o 
   6   6   3      235.28      207.58     17.01 o 
  -5   7   3      146.60      178.51     13.91 o 
  -4   7   3      759.73      745.39     26.87 o 
  -3   7   3      360.84      351.91     13.87 o 
  -2   7   3      277.92      279.01     17.96 o 
  -1   7   3      450.71      491.56     26.51 o 
   0   7   3     1368.00     1310.19     43.48 o 
   1   7   3     1313.02     1420.30     39.36 o 
   2   7   3     1222.83     1324.09     37.17 o 
   3   7   3      492.85      546.26     24.82 o 
   4   7   3      206.78      204.47     10.61 o 
   5   7   3      108.23      115.62      8.59 o 
   6   7   3      112.13      104.18      8.85 o 
  -6   8   3        1.82        4.54      5.53 o 
  -5   8   3      264.10      252.68     18.70 o 
  -3   8   3      105.61      101.77      5.51 o 
  -2   8   3     1192.50     1131.63     65.65 o 
  -1   8   3     1864.15     1823.86     88.07 o 
   0   8   3      958.24      991.05     33.20 o 
   1   8   3      881.15      824.25     24.00 o 
   2   8   3      518.05      568.69     20.28 o 
   3   8   3      550.17      637.46     19.58 o 
   4   8   3      420.29      434.07     18.42 o 
   5   8   3      610.14      583.28     24.18 o 
   6   8   3        2.71        7.81      4.10 o 
  -6   9   3       26.45       27.50      7.61 o 
  -5   9   3      216.21      249.92     17.73 o 
  -4   9   3      224.09      212.67     15.95 o 
  -3   9   3       63.25       57.21      7.06 o 
  -2   9   3       40.84       32.61      6.22 o 
  -1   9   3      744.49      690.07     37.12 o 
   0   9   3      676.48      680.54     24.22 o 
   1   9   3     2622.54     2853.12     76.92 o 
   2   9   3      157.89      141.57      4.91 o 
   3   9   3       80.64       85.16      4.87 o 
   4   9   3      404.78      441.46     18.65 o 
   5   9   3      222.31      214.56     12.21 o 
   6   9   3      109.99       98.65      8.84 o 
  -6  10   3       67.14       60.67      9.77 o 
  -4  10   3       17.42       19.32      5.05 o 
  -3  10   3       27.58       22.23      4.96 o 
  -2  10   3      445.69      400.49     24.17 o 
  -1  10   3      414.46      458.17     25.70 o 
   0  10   3      241.96      213.64      9.92 o 
   1  10   3      896.05      917.65     26.87 o 
   2  10   3      714.18      813.78     20.92 o 
   3  10   3      775.51      807.36     24.03 o 
   4  10   3      560.30      561.81     31.83 o 
   5  10   3      105.44      111.08     12.37 o 
   6  10   3        8.96       11.84      4.55 o 
  -6  11   3       52.26       54.25      9.24 o 
  -5  11   3      355.89      346.73     23.29 o 
  -4  11   3      254.88      235.01     17.14 o 
  -3  11   3       76.33       74.55      8.18 o 
  -2  11   3      117.68      111.77      9.93 o 
  -1  11   3     1139.40     1155.18     57.02 o 
   0  11   3     1745.42     1810.18     49.58 o 
   1  11   3      325.15      320.00     10.89 o 
   2  11   3      556.62      628.89     16.55 o 
   3  11   3       25.13       26.02      3.88 o 
   4  11   3      266.89      289.03     13.94 o 
   5  11   3        0.73        1.05      3.11 o 
   6  11   3       24.32       22.82      5.51 o 
  -6  12   3        9.87       17.87      6.22 o 
  -4  12   3      335.65      316.12     20.73 o 
  -3  12   3        5.00        4.76      2.89 o 
  -2  12   3      557.02      513.46     28.85 o 
  -1  12   3     1325.67     1218.48     63.94 o 
   0  12   3       33.63       42.91      3.17 o 
   1  12   3      172.89      197.34      6.62 o 
   2  12   3      488.58      560.45     15.01 o 
   3  12   3      640.88      651.26     33.64 o 
   4  12   3      382.77      392.98     17.59 o 
   5  12   3      190.79      199.36     11.81 o 
   6  12   3       93.78       81.84     18.96 o 
  -6  13   3       67.83       62.99      9.84 o 
  -5  13   3        0.89        1.59      4.79 o 
  -4  13   3      151.91      167.70     13.47 o 
  -3  13   3      711.35      698.59     37.48 o 
  -2  13   3       62.30       76.44      7.83 o 
  -1  13   3      216.18      208.83     14.18 o 
   0  13   3      331.53      309.22     10.56 o 
   1  13   3      373.51      380.97     11.01 o 
   2  13   3       12.94       14.84      1.96 o 
   3  13   3      409.07      432.45     14.63 o 
   4  13   3      759.19      836.01     31.70 o 
   5  13   3       60.44       55.88      7.30 o 
   6  13   3       65.44       56.20      7.45 o 
  -6  14   3      176.37      153.63     14.95 o 
  -5  14   3       49.40       45.57      8.27 o 
  -4  14   3      184.97      181.93     14.34 o 
  -3  14   3      166.98      168.08     12.88 o 
  -2  14   3      744.58      708.47     39.06 o 
  -1  14   3       53.23       56.10      6.57 o 
   0  14   3      795.78      732.59     27.07 o 
   1  14   3      663.22      654.17     17.41 o 
   2  14   3      563.88      586.40     15.99 o 
   3  14   3     2233.89     2135.54     60.16 o 
   4  14   3      289.65      311.61     14.98 o 
   5  14   3       31.12       29.43      5.54 o 
   6  14   3       10.44        9.86      5.93 o 
  -6  15   3       32.91       60.83      9.57 o 
  -5  15   3      240.02      211.66     17.03 o 
  -4  15   3       33.05       30.15      6.33 o 
  -3  15   3      782.37      716.18     40.98 o 
  -2  15   3      896.02      854.37     45.31 o 
  -1  15   3      102.19      114.04      9.53 o 
   0  15   3      364.72      313.84     18.87 o 
   1  15   3       36.62       35.03      2.75 o 
   2  15   3       43.95       44.19      3.16 o 
   3  15   3      146.48      161.14      7.57 o 
   4  15   3        5.80       10.91      3.89 o 
   5  15   3      274.65      283.90     14.80 o 
   6  15   3       88.62       84.12      8.71 o 
  -6  16   3       23.35       36.65      8.03 o 
  -5  16   3      206.90      215.74     16.26 o 
  -4  16   3      269.82      245.62     17.91 o 
  -3  16   3      777.58      762.77     41.42 o 
  -2  16   3      220.64      215.05     15.35 o 
  -1  16   3      601.78      601.14     33.17 o 
   0  16   3      151.39      147.71      8.10 o 
   1  16   3      148.48      138.43      7.57 o 
   2  16   3       72.13       67.21      4.95 o 
   3  16   3      161.26      163.36     11.61 o 
   4  16   3       54.39       47.65      8.31 o 
   5  16   3      488.90      526.79     25.59 o 
  -5  17   3      267.16      272.23     19.37 o 
  -4  17   3      107.00      108.55     11.09 o 
  -3  17   3      238.22      256.32     17.27 o 
  -2  17   3      122.23      100.41      9.60 o 
  -1  17   3      365.15      315.79     20.09 o 
   0  17   3      640.33      675.11     38.23 o 
   1  17   3      498.27      503.89     14.18 o 
   2  17   3        8.48       16.53      2.41 o 
   3  17   3      433.25      440.60     15.36 o 
   4  17   3       16.87       16.91      8.14 o 
   5  17   3      204.77      198.69     12.25 o 
  -5  18   3      135.07      149.88     13.54 o 
  -4  18   3       97.24       91.46     10.52 o 
  -3  18   3       48.17       50.17      7.52 o 
  -2  18   3      186.59      186.32     14.05 o 
  -1  18   3       52.37       50.86      7.17 o 
   0  18   3      298.95      280.05     12.76 o 
   1  18   3      249.90      232.39      8.02 o 
   2  18   3      316.24      315.12     10.06 o 
   3  18   3      198.54      202.18      9.02 o 
   4  18   3      367.77      377.59     34.74 o 
   5  18   3       12.32       15.51      4.89 o 
  -5  19   3       34.03       55.93      9.00 o 
  -4  19   3      170.64      168.21     14.45 o 
  -3  19   3       67.28       62.26      8.60 o 
  -2  19   3      453.71      458.43     28.08 o 
  -1  19   3      110.80      108.23     12.61 o 
   0  19   3      197.26      189.73      8.37 o 
   1  19   3      263.98      266.61      8.94 o 
   2  19   3      319.19      330.62     12.35 o 
   3  19   3        1.40        1.06      2.36 o 
   4  19   3      221.53      223.48     12.61 o 
   5  19   3        1.14       -0.76      3.65 o 
  -5  20   3        8.09        7.52      5.73 o 
  -4  20   3      291.09      277.34     20.23 o 
  -3  20   3       11.47       20.89      5.78 o 
  -2  20   3     1110.50     1061.24     56.73 o 
  -1  20   3      798.37      797.24     57.33 o 
   0  20   3       49.86       58.29      4.60 o 
   1  20   3       60.82       63.95      4.09 o 
   2  20   3      208.39      198.04     10.24 o 
   3  20   3       79.08       77.90      5.79 o 
   4  20   3      127.01      132.68      9.94 o 
   5  20   3       17.02       16.07      4.96 o 
  -5  21   3        0.83       -6.06      4.59 o 
  -4  21   3       52.25       76.79      9.92 o 
  -3  21   3       61.18       58.18      8.56 o 
  -2  21   3       93.26       80.25      9.57 o 
  -1  21   3      660.61      642.88     61.04 o 
   0  21   3     1015.73     1064.99     32.32 o 
   1  21   3      148.08      155.45      7.75 o 
   2  21   3      731.90      744.10     28.62 o 
   3  21   3       18.73       16.17      3.59 o 
   4  21   3      325.72      323.12     16.19 o 
   5  21   3       37.14       33.41      6.92 o 
  -4  22   3       80.64       84.93     10.89 o 
  -3  22   3       27.19       25.41      7.04 o 
  -2  22   3        5.20       12.33      5.21 o 
  -1  22   3       33.02       32.72      4.55 o 
   0  22   3     1589.23     1592.50     47.07 o 
   1  22   3      288.74      288.04      9.84 o 
   2  22   3        2.08        3.81      2.31 o 
   3  22   3      262.57      256.04     11.05 o 
   4  22   3      118.17      123.49     21.03 o 
  -4  23   3       68.40       65.53     10.15 o 
  -3  23   3       78.04       77.63     10.34 o 
  -2  23   3       52.93       59.74      8.20 o 
  -1  23   3       72.75       82.40      6.76 o 
   0  23   3     1051.66     1054.98     33.09 o 
   1  23   3       41.72       42.49      3.77 o 
   2  23   3      139.65      136.57      7.39 o 
   3  23   3       95.72       99.45      6.80 o 
   4  23   3      171.55      169.18     11.22 o 
  -4  24   3       67.39       68.83     10.48 o 
  -3  24   3       23.98       29.69      7.45 o 
  -2  24   3       39.48       33.39      7.19 o 
  -1  24   3      591.15      573.79     33.62 o 
   0  24   3      148.97      165.02      8.32 o 
   1  24   3       12.09        5.55      2.21 o 
   2  24   3       51.31       49.86      4.90 o 
   3  24   3      107.38      101.15      7.07 o 
   4  24   3       12.51        3.96      8.67 o 
  -4  25   3       38.37       59.72      9.77 o 
  -3  25   3       69.11       62.81      9.79 o 
  -2  25   3      299.17      303.48     21.55 o 
  -1  25   3      250.62      235.13     18.53 o 
   0  25   3       46.97       48.49      6.55 o 
   1  25   3       33.98       28.85      6.65 o 
   2  25   3       38.62       48.85      6.93 o 
   3  25   3       42.57       33.04      5.12 o 
   4  25   3       42.26       38.40      6.50 o 
  -3  26   3       34.40       34.96      7.96 o 
  -2  26   3        4.17        9.04      4.94 o 
  -1  26   3       91.40      100.48     11.00 o 
   0  26   3      153.04      160.94     10.81 o 
   1  26   3      172.57      165.17      9.00 o 
   2  26   3      199.34      204.13      9.88 o 
   3  26   3       80.71       77.82      6.45 o 
  -3  27   3       32.84       38.09      8.31 o 
  -2  27   3        9.84        5.31      5.71 o 
  -1  27   3      126.27       85.92     11.01 o 
   0  27   3        5.60       10.06      4.07 o 
   1  27   3      215.52      235.73     25.36 o 
   2  27   3       84.97       93.37      7.08 o 
   3  27   3        4.39        5.62      3.03 o 
  -3  28   3        5.03        7.45      4.99 o 
  -2  28   3      124.94      123.50     12.61 o 
  -1  28   3      163.72      161.66     14.25 o 
   0  28   3      115.70      106.89      9.97 o 
   1  28   3       36.07       35.16      9.93 o 
   2  28   3      131.02      142.82     17.00 o 
  -2  29   3       68.80       79.48     11.00 o 
  -1  29   3       20.62       16.98      6.57 o 
   0  29   3       58.59       68.69      7.98 o 
   1  29   3       77.09       83.80      8.60 o 
   2  29   3       30.67       21.48      5.34 o 
  -1  30   3        9.15        9.86      5.80 o 
   0  30   3       65.00       55.97      7.65 o 
   1  30   3       66.64       67.73      7.92 o 
   0  31   3       13.26        4.34      4.75 o 
  -1 -29   4       32.05       45.17      8.20 o 
   0 -29   4       74.50       94.13     11.56 o 
  -2 -28   4        1.25       10.67      5.58 o 
  -1 -28   4       26.71       37.16      7.83 o 
   0 -28   4       82.16       78.31     10.76 o 
   1 -28   4       47.93       62.90      6.39 o 
  -2 -27   4       41.63       35.70      7.57 o 
  -1 -27   4       70.86       74.10      9.66 o 
   0 -27   4      105.58      120.54      7.53 o 
   1 -27   4       54.10       55.75      6.14 o 
  -3 -26   4       72.80       72.93     10.26 o 
  -2 -26   4       74.25       72.29      9.48 o 
  -1 -26   4       99.74      129.81     11.78 o 
   0 -26   4      203.63      229.46     10.32 o 
   1 -26   4       87.46       87.97      7.00 o 
  -3 -25   4        0.91       -0.24      4.88 o 
  -2 -25   4       82.35       82.29      9.77 o 
  -1 -25   4       11.48       -0.59      4.56 o 
   0 -25   4      120.00      115.23      7.43 o 
   1 -25   4       46.06       59.75      8.97 o 
  -3 -24   4       63.89       57.28      8.87 o 
  -2 -24   4       50.37       34.07      7.12 o 
  -1 -24   4       62.79       59.88      8.42 o 
   0 -24   4       31.77       43.34      5.32 o 
   1 -24   4       63.28       60.87      7.48 o 
  -4 -23   4       28.79       15.04      5.96 o 
  -3 -23   4       95.47       91.28     10.57 o 
  -2 -23   4       37.84       41.18      7.10 o 
  -1 -23   4       55.80       49.42      7.72 o 
   0 -23   4      270.13      276.58     11.42 o 
  -4 -22   4      122.78      118.67     11.91 o 
  -3 -22   4       10.87        7.26      5.14 o 
  -2 -22   4       90.29       91.26      9.93 o 
  -1 -22   4      486.28      539.38     28.34 o 
   0 -22   4       66.03       71.47      5.55 o 
  -4 -21   4      128.63      103.79     11.05 o 
  -3 -21   4      356.32      329.04     20.56 o 
  -2 -21   4       37.67       26.00      5.98 o 
  -1 -21   4       32.67       35.79      6.79 o 
   0 -21   4      294.34      292.49     20.25 o 
  -4 -20   4       41.55       48.96      7.96 o 
  -3 -20   4      121.22      131.11     11.22 o 
  -2 -20   4      128.58      107.43     10.06 o 
  -1 -20   4       96.64      111.66     10.19 o 
   0 -20   4      524.52      492.95     17.25 o 
  -5 -19   4       10.32        1.56      4.94 o 
  -4 -19   4       49.80       46.05      7.37 o 
  -3 -19   4      207.62      199.19     14.32 o 
  -2 -19   4      139.37      110.08     10.17 o 
  -1 -19   4      406.63      405.98     23.01 o 
   0 -19   4      130.68      131.25      6.87 o 
  -5 -18   4       32.21       46.71      8.12 o 
  -4 -18   4       85.32       74.43      8.87 o 
  -3 -18   4       64.25       60.72      7.88 o 
  -2 -18   4       74.57       72.25      8.10 o 
  -1 -18   4      838.26      871.00     44.29 o 
   0 -18   4      320.60      321.42     11.85 o 
  -5 -17   4      128.33      138.19     12.31 o 
  -4 -17   4      113.71       91.04      9.77 o 
  -3 -17   4       10.18       10.76      4.57 o 
  -2 -17   4      487.99      502.67     26.09 o 
  -1 -17   4      941.43      894.09     44.40 o 
   0 -17   4      414.22      411.54     14.40 o 
  -5 -16   4       90.83       93.67     10.57 o 
  -4 -16   4       20.60       20.80      5.34 o 
  -3 -16   4       15.37       14.36      4.79 o 
  -2 -16   4       30.66       22.47      5.05 o 
  -1 -16   4        8.94       13.36      4.21 o 
   0 -16   4      814.28      729.69     29.01 o 
  -5 -15   4      169.50      183.42     14.18 o 
  -4 -15   4       10.08        6.35      4.06 o 
  -3 -15   4      174.97      199.17     13.06 o 
  -2 -15   4      331.65      312.81     18.18 o 
  -1 -15   4      509.33      536.32     17.30 o 
   0 -15   4       49.75       50.37      5.45 o 
   5 -15   4       62.70       71.24     10.46 o 
  -5 -14   4      107.15      100.10     10.76 o 
  -4 -14   4      379.44      412.51     22.61 o 
  -3 -14   4      139.27      156.50     11.49 o 
  -2 -14   4     1196.92     1209.20     55.71 o 
  -1 -14   4      978.96      941.07     28.36 o 
   4 -14   4      305.98      338.60     20.67 o 
   5 -14   4      134.87      130.17     13.50 o 
  -5 -13   4       33.71       41.17      7.19 o 
  -4 -13   4      393.25      383.72     21.82 o 
  -3 -13   4      200.64      211.15     13.56 o 
  -2 -13   4       51.66       58.03      6.48 o 
  -1 -13   4       45.27       51.94      9.09 o 
   3 -13   4        4.99       12.20      3.82 o 
   4 -13   4      102.06      127.45     11.14 o 
   5 -13   4       59.50       53.28      9.31 o 
  -6 -12   4       83.82      101.84      8.85 o 
  -5 -12   4      120.05      117.64     10.72 o 
  -4 -12   4       66.76       70.57      7.96 o 
  -3 -12   4       27.22       34.43      5.49 o 
  -2 -12   4       41.17       33.41      5.05 o 
  -1 -12   4      298.08      345.61     11.82 o 
   3 -12   4      743.11      711.33     36.06 o 
   4 -12   4      442.24      474.25     26.43 o 
   5 -12   4       15.22       20.13      6.84 o 
  -6 -11   4       19.96       18.11      4.99 o 
  -5 -11   4       71.29       75.01      9.02 o 
  -4 -11   4      228.36      214.79     14.27 o 
  -3 -11   4      566.86      552.32     27.77 o 
  -2 -11   4       52.03       51.70      6.04 o 
  -1 -11   4      294.72      315.72     11.07 o 
   2 -11   4       45.14       47.40      5.43 o 
   3 -11   4       59.42       64.18      7.15 o 
   4 -11   4       12.47        8.87      4.70 o 
   5 -11   4       27.02       28.69      7.39 o 
   6 -11   4       81.22       92.90     12.42 o 
  -6 -10   4       10.30        5.34      4.04 o 
  -5 -10   4        0.00        3.43      3.43 o 
  -4 -10   4       52.91       62.08      7.12 o 
  -3 -10   4       14.37       16.43      4.08 o 
  -2 -10   4       79.89       97.32      7.85 o 
  -1 -10   4      703.98      731.68     21.98 o 
   1 -10   4      112.13      114.99      8.03 o 
   2 -10   4      221.95      232.77     13.15 o 
   3 -10   4       10.03       10.54      3.84 o 
   4 -10   4      482.44      488.25     27.06 o 
   5 -10   4      321.34      343.36     22.39 o 
   6 -10   4       34.65       26.25      7.98 o 
  -6  -9   4       11.64        3.90      3.95 o 
  -5  -9   4       47.41       57.60      6.15 o 
  -4  -9   4       10.46       12.22      4.08 o 
  -3  -9   4      660.70      689.76     34.15 o 
  -2  -9   4      312.19      300.88     16.94 o 
  -1  -9   4       90.57       83.55      4.96 o 
   1  -9   4      140.98      144.13      6.39 o 
   2  -9   4      261.70      242.30     13.89 o 
   3  -9   4      459.07      470.50     25.26 o 
   4  -9   4      360.10      388.73     22.81 o 
   5  -9   4      354.41      344.82     22.34 o 
   6  -9   4        8.81       10.21      6.66 o 
  -6  -8   4       41.31       43.59     11.60 o 
  -5  -8   4      179.29      166.48      9.64 o 
  -4  -8   4      162.98      180.69     12.79 o 
  -3  -8   4       86.34       91.95      7.67 o 
  -2  -8   4      221.32      195.89     12.37 o 
  -1  -8   4       46.79       45.00      3.36 o 
   1  -8   4      288.80      293.47     11.10 o 
   2  -8   4      228.35      244.80      9.93 o 
   3  -8   4      868.25      939.53     44.95 o 
   4  -8   4      465.30      468.36     26.98 o 
   5  -8   4       16.85       25.34      6.95 o 
   6  -8   4        3.35       12.79      7.01 o 
  -6  -7   4       52.62       66.79      7.12 o 
  -5  -7   4        7.39        4.04      3.14 o 
  -4  -7   4      759.07      775.30     29.11 o 
  -3  -7   4       69.51       65.57      6.55 o 
  -2  -7   4       27.18       28.60      4.28 o 
  -1  -7   4      531.04      540.42     19.52 o 
   0  -7   4        8.74        4.78      1.34 o 
   1  -7   4      260.63      245.99      9.94 o 
   2  -7   4      297.69      309.72     12.13 o 
   3  -7   4      245.05      261.22     11.07 o 
   4  -7   4     1157.51     1237.90     59.38 o 
   5  -7   4      122.61      150.04     13.36 o 
   6  -7   4       27.16       30.17      8.42 o 
  -6  -6   4       44.17       44.45     13.04 o 
  -5  -6   4       77.37       74.58      6.67 o 
  -4  -6   4      221.65      240.75     11.68 o 
  -3  -6   4      608.52      575.59     28.74 o 
  -2  -6   4      400.03      383.94     19.10 o 
  -1  -6   4      690.81      664.98     19.84 o 
   0  -6   4      442.37      440.98     21.09 o 
   1  -6   4      577.94      608.33     21.41 o 
   2  -6   4      912.41     1021.95     34.04 o 
   3  -6   4       91.23       88.90      5.65 o 
   4  -6   4      936.01      929.61     33.66 o 
   5  -6   4      177.43      176.70     15.33 o 
   6  -6   4       59.16       59.81     10.30 o 
  -6  -5   4       50.59       58.54      6.62 o 
  -5  -5   4      303.43      325.93     15.01 o 
  -4  -5   4      788.53      774.52     28.56 o 
  -3  -5   4        6.19        7.56      2.84 o 
  -2  -5   4       41.78       37.60      4.45 o 
  -1  -5   4       73.55       90.82      4.39 o 
   0  -5   4       73.89       69.34      4.90 o 
   1  -5   4      435.05      499.35     19.16 o 
   2  -5   4     1265.23     1315.45     44.60 o 
   3  -5   4       85.33      108.24      6.29 o 
   4  -5   4      498.70      494.23     21.34 o 
   5  -5   4       63.73       54.17      7.41 o 
   6  -5   4      110.96      117.35     13.43 o 
  -6  -4   4      188.42      191.86     11.10 o 
  -5  -4   4      118.45      121.51      8.16 o 
  -4  -4   4        7.17       10.04      3.06 o 
  -3  -4   4      330.88      350.59     14.22 o 
  -2  -4   4       21.41       24.57      3.64 o 
  -1  -4   4      764.92      789.85     22.97 o 
   0  -4   4      696.18      685.19     32.12 o 
   1  -4   4      415.36      429.00     15.57 o 
   2  -4   4      861.39      885.00     30.49 o 
   3  -4   4      828.62      808.48     29.09 o 
   4  -4   4      483.84      471.73     19.15 o 
   5  -4   4      102.47      101.73      7.67 o 
   6  -4   4      119.97      110.27     13.32 o 
  -6  -3   4       97.65      124.57      8.74 o 
  -5  -3   4      271.79      294.65     13.64 o 
  -4  -3   4       59.79       77.65      8.12 o 
  -3  -3   4      368.55      350.60     14.54 o 
  -2  -3   4      355.82      341.88     18.15 o 
  -1  -3   4     1497.80     1460.04     40.81 o 
   0  -3   4      429.93      437.98     21.33 o 
   1  -3   4      271.82      291.32     11.35 o 
   2  -3   4     1246.62     1375.24     45.19 o 
   3  -3   4       19.79       20.59      3.14 o 
   4  -3   4      168.31      163.44      9.04 o 
   5  -3   4       75.89       76.29      6.74 o 
   6  -3   4      326.47      284.16     21.29 o 
  -6  -2   4       43.30       49.63      6.04 o 
  -5  -2   4        9.15        9.12      3.58 o 
  -4  -2   4       26.51       35.97      6.56 o 
  -3  -2   4      101.96      103.07      5.98 o 
  -2  -2   4      462.60      446.19     16.92 o 
  -1  -2   4      534.05      475.82     13.94 o 
   0  -2   4     2231.34     2104.24     93.12 o 
   1  -2   4      596.36      667.99     23.31 o 
   2  -2   4      153.98      168.53      8.24 o 
   3  -2   4       50.21       41.19      4.11 o 
   4  -2   4      245.28      226.58     11.32 o 
   5  -2   4      245.34      229.29     12.04 o 
   6  -2   4       73.44       75.89     11.27 o 
  -6  -1   4        8.26        8.56      3.56 o 
  -5  -1   4       78.30       79.74      6.47 o 
  -4  -1   4      218.84      211.38     10.29 o 
  -3  -1   4      273.02      300.95     12.19 o 
  -2  -1   4      326.86      339.08     13.54 o 
  -1  -1   4     3555.51     3467.64     82.41 o 
   0  -1   4      413.85      407.23     19.70 o 
   1  -1   4      523.69      522.89     18.97 o 
   2  -1   4      643.79      662.04     23.56 o 
   3  -1   4      583.53      602.28     22.41 o 
   4  -1   4      144.09      150.50      8.79 o 
   5  -1   4      194.74      190.89     10.73 o 
   6  -1   4       14.61       16.45      7.30 o 
  -6   0   4       68.38       78.48      7.15 o 
  -5   0   4      103.34      117.31      7.69 o 
  -4   0   4       40.55       46.67      7.65 o 
  -3   0   4      396.72      404.64     15.77 o 
  -2   0   4      974.79      958.37     33.09 o 
  -1   0   4      890.84      860.50     29.75 o 
   0   0   4     2204.36     2247.54     73.72 o 
   1   0   4     6424.22     6697.98    175.68 o 
   2   0   4       24.76       35.08      3.73 o 
   3   0   4     1360.02     1397.24     47.36 o 
   4   0   4     1386.14     1342.86     46.36 o 
   5   0   4        0.87        6.26      3.41 o 
   6   0   4        4.95        9.33      6.22 o 
  -6   1   4        8.18       12.53      6.49 o 
  -5   1   4       76.00       68.37      6.22 o 
  -4   1   4      217.79      230.28     10.42 o 
  -3   1   4      274.21      276.35     11.86 o 
  -2   1   4      331.23      349.98     14.16 o 
  -1   1   4     3562.33     3550.12    113.74 o 
   0   1   4      399.52      387.49     14.95 o 
   1   1   4      519.25      524.41     24.08 o 
   2   1   4      620.60      642.40     23.71 o 
   3   1   4      584.66      597.13     32.82 o 
   4   1   4      146.62      157.81      9.12 o 
   5   1   4      194.53      187.61     10.88 o 
   6   1   4       15.06       13.90      4.81 o 
  -6   2   4       43.72       41.95      9.07 o 
  -5   2   4        9.87       12.28      3.30 o 
  -4   2   4       28.69       35.51      9.54 o 
  -3   2   4      100.12       93.95      5.64 o 
  -2   2   4      464.51      449.52     16.57 o 
  -1   2   4      521.43      442.41     18.45 o 
   0   2   4     2242.12     2119.54     69.75 o 
   1   2   4      609.36      665.86     19.61 o 
   2   2   4      156.78      179.57      8.73 o 
   3   2   4       49.61       49.92      4.83 o 
   4   2   4      251.09      247.77     18.37 o 
   5   2   4      242.78      244.74     27.41 o 
   6   2   4       76.26       64.08      7.38 o 
  -6   3   4       97.85       98.34     12.66 o 
  -5   3   4      276.47      286.74     21.07 o 
  -4   3   4       56.18       63.47      5.25 o 
  -3   3   4      375.60      373.69     14.33 o 
  -2   3   4      365.91      364.17     13.61 o 
  -1   3   4     1514.34     1494.16     49.01 o 
   0   3   4      427.11      446.83     16.67 o 
   1   3   4      267.76      283.12     10.43 o 
   2   3   4     1265.88     1328.33     45.79 o 
   3   3   4       19.11       15.97      5.54 o 
   4   3   4      163.47      166.05      9.60 o 
   5   3   4       77.01       66.33     13.41 o 
   6   3   4      322.22      306.81     23.18 o 
  -6   4   4      190.97      186.58     16.70 o 
  -5   4   4      121.41      133.47     12.99 o 
  -4   4   4        7.50       17.12      5.43 o 
  -3   4   4      336.83      341.13     13.61 o 
  -2   4   4       22.22       22.61      2.43 o 
  -1   4   4      761.76      797.77     27.25 o 
   0   4   4      711.09      710.80     24.93 o 
   1   4   4      398.09      417.48     13.34 o 
   2   4   4      860.56      885.54     31.39 o 
   3   4   4      827.49      847.76     30.16 o 
   4   4   4      482.76      506.25     20.29 o 
   5   4   4      102.15       96.07      8.16 o 
   6   4   4      117.67      121.86      9.62 o 
  -6   5   4       51.59       57.08      9.90 o 
  -5   5   4      304.44      342.41     23.22 o 
  -4   5   4      798.66      765.19     43.30 o 
  -3   5   4        5.30        9.40      3.71 o 
  -2   5   4       37.72       35.86      4.70 o 
  -1   5   4       77.54       92.20      4.91 o 
   0   5   4       70.57       71.43      6.14 o 
   1   5   4      417.92      486.43     15.21 o 
   2   5   4     1291.94     1373.24     45.89 o 
   3   5   4       85.72       99.36      7.02 o 
   4   5   4      486.82      477.48     41.67 o 
   5   5   4       66.84       57.24      6.61 o 
   6   5   4      109.09       96.94      8.87 o 
  -6   6   4       44.27       56.00      9.81 o 
  -5   6   4       77.81       89.67     10.96 o 
  -4   6   4      220.02      267.24     18.55 o 
  -3   6   4      603.84      588.85     33.42 o 
  -2   6   4      401.64      335.09     21.90 o 
  -1   6   4      711.66      669.91     22.98 o 
   0   6   4      438.32      460.57     17.19 o 
   1   6   4      580.91      620.67     18.61 o 
   2   6   4      905.77      983.18     35.30 o 
   3   6   4       90.90       83.53     10.85 o 
   4   6   4      936.89      978.04     35.20 o 
   5   6   4      182.24      187.55     14.51 o 
   6   6   4       58.56       60.51      7.89 o 
  -6   7   4       52.02       67.75     10.61 o 
  -5   7   4        8.61        5.65      5.54 o 
  -4   7   4      766.22      806.86     44.34 o 
  -3   7   4       64.64       68.41      8.29 o 
  -2   7   4       30.63       29.93      5.63 o 
  -1   7   4      535.53      550.87     30.57 o 
   0   7   4        6.77        7.19      1.99 o 
   1   7   4      260.04      255.72      9.04 o 
   2   7   4      283.76      304.39     13.47 o 
   3   7   4      238.10      248.57     12.17 o 
   4   7   4     1156.20     1222.62     43.76 o 
   5   7   4      120.05      130.73     12.54 o 
   6   7   4       30.06       21.55      5.53 o 
  -6   8   4       40.84       56.72      9.92 o 
  -5   8   4      177.15      144.46     14.22 o 
  -4   8   4      164.98      212.94     16.19 o 
  -3   8   4       82.29       93.44      9.44 o 
  -2   8   4      222.58      213.24     14.91 o 
  -1   8   4       47.40       49.38      6.48 o 
   0   8   4      295.43      302.66     12.52 o 
   1   8   4      291.94      288.50     10.12 o 
   2   8   4      228.72      235.87     11.47 o 
   3   8   4      868.37      920.42     33.68 o 
   4   8   4      469.11      485.66     20.49 o 
   5   8   4       16.82       16.31      4.83 o 
   6   8   4        3.41        2.14      4.15 o 
  -6   9   4       11.42       13.48      6.64 o 
  -5   9   4       48.48       53.22      9.20 o 
  -4   9   4        8.89        6.92      5.14 o 
  -3   9   4      664.50      708.47     39.31 o 
  -2   9   4      307.59      302.91     19.63 o 
  -1   9   4       87.26       83.83      8.21 o 
   0   9   4      880.42      961.00     33.63 o 
   1   9   4      146.55      140.04      6.07 o 
   2   9   4      259.92      237.18     11.55 o 
   3   9   4      459.75      476.00     19.57 o 
   4   9   4      362.61      375.74     17.32 o 
   5   9   4      352.88      339.52     18.60 o 
   6   9   4        9.76        9.13      4.47 o 
  -6  10   4       10.43        9.55      6.39 o 
  -5  10   4        0.02        2.58      4.96 o 
  -4  10   4       56.88       46.38      8.34 o 
  -2  10   4       76.06       98.10      9.46 o 
  -1  10   4      688.31      725.18     39.55 o 
   0  10   4       68.40       77.52      5.23 o 
   1  10   4      112.57      120.15      5.52 o 
   2  10   4      218.74      213.56     14.14 o 
   3  10   4        9.76        8.31      3.15 o 
   4  10   4      481.37      474.16     20.53 o 
   5  10   4      322.31      341.56     16.76 o 
   6  10   4       32.62       33.87      6.38 o 
  -6  11   4       19.79       15.73      6.90 o 
  -5  11   4       72.03       79.33     10.52 o 
  -4  11   4      222.50      216.44     16.81 o 
  -3  11   4      577.23      518.03     31.37 o 
  -2  11   4       50.55       58.60      7.57 o 
  -1  11   4      289.51      320.73     19.81 o 
   0  11   4      389.01      361.66     12.26 o 
   1  11   4       66.26       75.26      4.50 o 
   2  11   4       43.39       55.54      5.43 o 
   3  11   4       62.12       69.08      6.43 o 
   4  11   4       13.90       20.55      4.73 o 
   5  11   4       28.79       41.79      6.36 o 
   6  11   4       82.64       76.12      8.69 o 
  -6  12   4       86.33       95.98     12.37 o 
  -5  12   4      122.08      126.90     12.90 o 
  -4  12   4       67.93       73.15      9.71 o 
  -3  12   4       24.74       33.21      6.38 o 
  -2  12   4       40.61       36.90      6.37 o 
  -1  12   4      296.37      332.77     21.00 o 
   0  12   4      989.08      963.16     28.10 o 
   1  12   4     1184.14     1246.42     35.60 o 
   2  12   4       71.42       72.29      6.27 o 
   3  12   4      742.81      739.64     28.11 o 
   4  12   4      441.57      455.75     20.16 o 
   5  12   4       14.96       13.42      4.53 o 
  -5  13   4       32.32       30.46      7.41 o 
  -4  13   4      391.20      381.67     25.10 o 
  -3  13   4      195.34      189.53     15.18 o 
  -2  13   4       48.57       43.63      6.84 o 
  -1  13   4       45.49       46.91      6.60 o 
   0  13   4      303.10      311.79     11.10 o 
   1  13   4      958.76      985.88     28.95 o 
   2  13   4      198.27      185.77     10.21 o 
   3  13   4        4.20        6.11      3.18 o 
   4  13   4      101.71       89.46      8.16 o 
   5  13   4       61.67       72.14      7.85 o 
  -5  14   4      108.78      111.33     12.53 o 
  -4  14   4      377.22      370.66     25.30 o 
  -3  14   4      141.04      147.08     12.84 o 
  -2  14   4     1184.11     1150.24     61.61 o 
  -1  14   4      990.65      993.84     50.82 o 
   0  14   4      259.24      245.21      9.36 o 
   1  14   4      369.13      394.03     13.47 o 
   2  14   4      184.84      193.88     10.49 o 
   3  14   4       22.84       28.68      4.82 o 
   4  14   4      307.96      316.60     15.92 o 
   5  14   4      135.34      144.75     10.73 o 
  -5  15   4      170.30      185.32     16.03 o 
  -4  15   4        9.09        6.26      4.79 o 
  -3  15   4      167.43      152.46     13.50 o 
  -2  15   4      326.19      299.88     20.11 o 
  -1  15   4      511.84      531.11     30.59 o 
   0  15   4       46.49       44.11      3.81 o 
   1  15   4     1005.27     1000.39     29.56 o 
   2  15   4     1735.72     1724.61     59.21 o 
   3  15   4      116.82      101.22      8.15 o 
   4  15   4       14.66       20.63      4.92 o 
   5  15   4       64.28       69.14      7.92 o 
  -5  16   4       88.62      100.59     11.97 o 
  -4  16   4       19.67       18.44      6.17 o 
  -3  16   4       14.82       11.25      4.78 o 
  -2  16   4       29.86       39.59      6.60 o 
  -1  16   4        9.13       16.41      5.05 o 
   0  16   4      811.82      741.75     38.16 o 
   1  16   4      121.36      120.28      6.12 o 
   2  16   4      193.23      177.38     10.22 o 
   3  16   4      234.57      252.42     10.60 o 
   4  16   4      159.31      179.25     20.56 o 
   5  16   4       18.51       13.82      4.64 o 
  -5  17   4      130.70      130.98     13.59 o 
  -4  17   4      114.55      118.23     12.31 o 
  -3  17   4        8.66        6.11      4.26 o 
  -2  17   4      486.90      452.74     28.43 o 
  -1  17   4      940.13      923.81     48.77 o 
   0  17   4      418.72      424.41     17.92 o 
   1  17   4      435.78      427.54     15.69 o 
   2  17   4      482.30      427.73     18.65 o 
   3  17   4        3.02        6.34      2.68 o 
   4  17   4       90.33       94.00      8.69 o 
   5  17   4       99.48       86.99     10.66 o 
  -5  18   4       31.01       32.57      7.99 o 
  -4  18   4       85.97       59.97      9.46 o 
  -3  18   4       63.34       54.43      8.38 o 
  -2  18   4       79.13       79.39      9.26 o 
  -1  18   4      838.65      937.72     48.79 o 
   0  18   4      322.92      313.56     14.61 o 
   1  18   4       66.90       61.64      4.71 o 
   2  18   4      246.94      262.39     10.91 o 
   3  18   4      290.89      296.10     12.09 o 
   4  18   4      154.93      163.79     11.14 o 
   5  18   4       47.36       43.31      9.48 o 
  -5  19   4       11.00        1.04      5.25 o 
  -4  19   4       51.24       46.64      8.49 o 
  -3  19   4      208.34      189.98     15.40 o 
  -2  19   4      140.18      138.39     11.86 o 
  -1  19   4      403.62      403.38     17.82 o 
   0  19   4      132.43      131.89      8.40 o 
   1  19   4       19.80       17.28      3.11 o 
   2  19   4       42.84       38.05      4.40 o 
   3  19   4      192.41      205.86      9.74 o 
   4  19   4       60.41       54.83      7.18 o 
  -4  20   4       41.92       62.33      9.64 o 
  -3  20   4      124.68       96.03     11.34 o 
  -2  20   4      128.51      125.51     11.42 o 
  -1  20   4       96.76       96.44      7.63 o 
   0  20   4      528.06      539.98     21.91 o 
   1  20   4      517.64      503.74     17.08 o 
   2  20   4      103.07       91.17      6.39 o 
   3  20   4      495.70      491.56     17.69 o 
   4  20   4      116.25      137.40     10.65 o 
  -4  21   4      130.64      121.43     13.08 o 
  -3  21   4      352.64      330.52     22.52 o 
  -2  21   4       39.98       36.81      6.99 o 
  -1  21   4       31.69       37.37     11.47 o 
   0  21   4      296.95      295.51     14.46 o 
   1  21   4      131.47      139.83      7.33 o 
   2  21   4      144.11      135.45      7.88 o 
   3  21   4      107.31      115.01      9.30 o 
   4  21   4       49.60       44.17      8.75 o 
  -4  22   4      119.61      115.12     13.01 o 
  -3  22   4       10.50       10.10      5.07 o 
  -2  22   4       89.85      101.29     11.03 o 
  -1  22   4      480.62      490.55     21.65 o 
   0  22   4       64.98       62.48      6.38 o 
   1  22   4      189.54      190.48      8.83 o 
   2  22   4       36.56       38.60      4.63 o 
   3  22   4      105.28      112.46      7.60 o 
   4  22   4        4.50        8.13      4.45 o 
  -4  23   4       27.48       15.24      6.73 o 
  -3  23   4       96.78       93.07     11.25 o 
  -2  23   4       37.36       28.10      6.90 o 
  -1  23   4       57.57       55.12      6.17 o 
   0  23   4      273.81      282.26     14.28 o 
   1  23   4      460.44      463.30     16.40 o 
   2  23   4       38.96       37.83      4.75 o 
   3  23   4       24.95       23.12      4.54 o 
   4  23   4       20.02        9.86      4.70 o 
  -3  24   4       61.14       59.11      9.51 o 
  -2  24   4       50.76       53.09      8.53 o 
  -1  24   4       62.07       49.68      6.14 o 
   0  24   4       34.51       36.81      5.57 o 
   1  24   4       64.59       73.25      5.72 o 
   2  24   4       66.07       60.60      5.74 o 
   3  24   4      306.65      294.87     13.04 o 
  -3  25   4        0.86        0.93      4.45 o 
  -2  25   4       81.02       83.30     10.57 o 
  -1  25   4       11.90       13.53      4.34 o 
   0  25   4      118.56      131.96      9.23 o 
   1  25   4       48.98       56.63      6.52 o 
   2  25   4       83.23       80.41     10.80 o 
   3  25   4       82.25       78.34      6.92 o 
  -3  26   4       73.84       86.50     11.38 o 
  -2  26   4       71.16       60.14      9.73 o 
  -1  26   4      101.88      105.00     11.95 o 
   0  26   4      206.13      218.92     16.21 o 
   1  26   4       85.08       89.47     19.14 o 
   2  26   4        7.21       10.13      3.34 o 
  -2  27   4       41.63       52.56      9.11 o 
  -1  27   4       69.11       60.92      9.53 o 
   0  27   4      104.99      101.50      8.66 o 
   1  27   4       56.97       46.87      9.55 o 
   2  27   4       51.12       53.68      5.76 o 
  -2  28   4        1.25        2.20      4.54 o 
  -1  28   4       26.77       17.44      6.59 o 
   0  28   4       79.55       91.48     11.31 o 
   1  28   4       48.79       66.16     11.29 o 
  -1  29   4       32.28       19.34      7.21 o 
   0  29   4       74.24       72.71     10.85 o 
   0 -27   5       44.55       37.22      8.18 o 
  -1 -26   5        4.50       -0.68      4.76 o 
   0 -26   5       39.59       37.08      5.31 o 
   1 -26   5       77.80       85.20      7.42 o 
  -2 -25   5      123.94      140.55     12.61 o 
  -1 -25   5      169.44      176.30     14.87 o 
   0 -25   5       17.65       18.76      4.27 o 
   1 -25   5       34.09       36.77      5.46 o 
  -2 -24   5       66.38       78.91     10.32 o 
  -1 -24   5      410.21      423.25     25.01 o 
   0 -24   5      149.38      143.12      8.32 o 
   1 -24   5       47.93       42.52      5.80 o 
  -3 -23   5      113.83      108.53     11.87 o 
  -2 -23   5       24.38       13.12      5.91 o 
  -1 -23   5       24.56       34.54      7.57 o 
   0 -23   5      300.07      311.81     12.89 o 
  -3 -22   5       58.27       60.89      9.35 o 
  -2 -22   5       24.56       29.09      6.44 o 
  -1 -22   5        9.59        8.20      5.51 o 
   0 -22   5      312.03      312.29     13.31 o 
  -3 -21   5       26.75       28.08      6.99 o 
  -2 -21   5       20.32       17.23      5.36 o 
  -1 -21   5        6.54        4.19      4.30 o 
   0 -21   5      166.57      180.63      8.92 o 
  -4 -20   5       47.86       42.37      8.32 o 
  -3 -20   5       20.70       19.54      6.48 o 
  -2 -20   5      341.36      361.93     21.57 o 
  -1 -20   5      322.63      346.96     20.75 o 
   0 -20   5      125.34      138.85      7.59 o 
  -4 -19   5       10.04        6.84      5.54 o 
  -3 -19   5       69.00       68.63      9.07 o 
  -2 -19   5       15.94       30.88      6.17 o 
  -1 -19   5       36.25       33.83      6.75 o 
   0 -19   5       64.59       63.24      5.42 o 
  -4 -18   5       30.11       25.36      6.27 o 
  -3 -18   5       47.78       45.72      7.76 o 
  -2 -18   5       16.23       13.98      4.52 o 
  -1 -18   5       71.45       75.87      9.11 o 
   0 -18   5       95.80       93.69      7.15 o 
  -4 -17   5       25.17       24.79      6.40 o 
  -3 -17   5        0.67       -0.86      3.73 o 
  -2 -17   5      131.28      129.95     11.12 o 
  -1 -17   5       46.44       42.32      7.10 o 
   0 -17   5      431.61      418.97     15.19 o 
  -4 -16   5      105.32       99.18     10.68 o 
  -3 -16   5      229.47      218.54     14.98 o 
  -2 -16   5      145.46      163.76     12.30 o 
  -1 -16   5      388.64      392.26     13.74 o 
   0 -16   5      364.72      368.20     16.86 o 
  -5 -15   5       74.77       68.41      9.51 o 
  -4 -15   5       67.53       67.47      8.65 o 
  -3 -15   5      189.09      197.21     13.72 o 
  -2 -15   5       67.27       74.54      8.27 o 
  -1 -15   5       17.28       11.51      2.84 o 
   0 -15   5       78.17       68.13     10.24 o 
  -5 -14   5       29.46       28.34      6.92 o 
  -4 -14   5       83.30       90.86      9.77 o 
  -3 -14   5      213.53      199.48     14.23 o 
  -2 -14   5       96.48       80.70      8.80 o 
  -1 -14   5        4.78        6.72      2.50 o 
   0 -14   5      312.04      303.11     15.18 o 
  -5 -13   5       10.71       25.96      6.62 o 
  -4 -13   5       15.03       14.69      5.12 o 
  -3 -13   5      177.41      170.31     12.24 o 
  -2 -13   5      778.41      752.53     38.66 o 
  -1 -13   5       97.30       95.40     10.43 o 
  -5 -12   5        9.71        9.89      4.38 o 
  -4 -12   5       77.28       81.40      8.85 o 
  -3 -12   5       25.76       19.12      5.01 o 
  -2 -12   5      758.79      718.48     36.31 o 
  -1 -12   5       96.10      122.58      6.22 o 
  -5 -11   5      131.52      150.01     10.04 o 
  -4 -11   5      167.63      177.32     12.97 o 
  -3 -11   5       26.27       29.40      5.58 o 
  -2 -11   5      409.31      423.21     23.03 o 
  -1 -11   5      135.96      133.96      6.48 o 
  -5 -10   5        8.21       15.45      7.75 o 
  -4 -10   5       46.52       48.89      6.84 o 
  -3 -10   5      184.34      189.75     13.08 o 
  -2 -10   5       12.95       16.41      4.15 o 
  -1 -10   5      723.16      677.03     20.81 o 
   4 -10   5      674.98      695.81     36.86 o 
   5 -10   5       31.83       18.95      7.24 o 
  -5  -9   5      209.75      239.55     12.69 o 
  -4  -9   5      126.37      117.60      9.84 o 
  -3  -9   5       22.77       28.54      5.18 o 
  -2  -9   5      407.64      374.42     20.45 o 
  -1  -9   5       72.12       85.08      9.39 o 
   4  -9   5       21.04       30.42      7.10 o 
   5  -9   5       39.69       45.37      8.62 o 
  -5  -8   5       34.22       26.54      5.02 o 
  -4  -8   5      208.48      214.90     15.84 o 
  -3  -8   5        2.87        4.30      3.17 o 
  -2  -8   5      264.91      250.13     14.80 o 
  -1  -8   5     2076.22     2026.93     56.86 o 
   1  -8   5       12.80       15.44      4.10 o 
   3  -8   5       15.26       20.82      5.31 o 
   4  -8   5        3.32        5.34      5.03 o 
   5  -8   5      138.76      112.55     12.90 o 
  -5  -7   5       37.93       37.12      9.04 o 
  -4  -7   5      267.17      269.98     14.71 o 
  -3  -7   5      230.59      250.34     15.29 o 
  -2  -7   5       78.46       72.08      6.66 o 
  -1  -7   5       56.40       60.08      5.75 o 
   1  -7   5      499.83      462.20     25.87 o 
   2  -7   5      156.65      156.12     10.57 o 
   3  -7   5      528.34      510.92     29.42 o 
   4  -7   5      207.26      195.58     15.22 o 
   5  -7   5       19.15       28.19      7.70 o 
  -6  -6   5       66.13       74.83      7.71 o 
  -5  -6   5      352.99      379.19     23.77 o 
  -4  -6   5       28.10       30.79      4.58 o 
  -3  -6   5      265.82      275.25     12.61 o 
  -2  -6   5       72.54       63.12      6.42 o 
  -1  -6   5       78.55       70.41      4.35 o 
   1  -6   5      108.81      128.80      6.63 o 
   2  -6   5      169.76      160.49      8.16 o 
   3  -6   5      956.63      974.43     33.65 o 
   4  -6   5      261.13      265.37     18.15 o 
   5  -6   5        6.51       -0.24      5.36 o 
  -6  -5   5       18.48       29.68      5.69 o 
  -5  -5   5      101.81      111.32      8.16 o 
  -4  -5   5       73.77       85.16      6.47 o 
  -3  -5   5      555.08      579.15     37.26 o 
  -2  -5   5       44.94       48.59      5.58 o 
  -1  -5   5      116.39      117.90      5.52 o 
   1  -5   5      378.24      427.08     15.89 o 
   2  -5   5      364.62      393.80     15.45 o 
   3  -5   5      281.41      281.02     12.57 o 
   4  -5   5      189.84      204.60     15.46 o 
   5  -5   5      143.21      137.75     14.18 o 
  -6  -4   5       25.58       32.40      5.54 o 
  -5  -4   5       35.71       32.63      5.09 o 
  -4  -4   5      328.22      328.91     14.79 o 
  -3  -4   5      136.30      140.76      8.00 o 
  -2  -4   5       83.70       75.59      5.45 o 
  -1  -4   5     1109.83     1158.68     32.65 o 
   0  -4   5      421.69      425.54     20.82 o 
   1  -4   5       52.50       53.98      4.40 o 
   2  -4   5      858.28      876.63     30.79 o 
   3  -4   5        8.19       12.33      3.60 o 
   4  -4   5       18.90       13.35      3.58 o 
   5  -4   5      270.61      294.46     20.16 o 
  -6  -3   5       61.65       45.28     10.34 o 
  -5  -3   5       11.03       11.27      3.85 o 
  -4  -3   5      244.86      247.37     11.93 o 
  -3  -3   5      182.60      194.58     19.64 o 
  -2  -3   5      609.43      598.89     22.57 o 
  -1  -3   5      155.85      162.82      6.52 o 
   0  -3   5      334.54      330.70     17.45 o 
   1  -3   5        5.04        3.44      1.67 o 
   2  -3   5        3.63        5.87      2.27 o 
   3  -3   5      117.97      115.80     13.36 o 
   4  -3   5      152.11      159.56      9.43 o 
   5  -3   5      254.44      234.52     12.65 o 
  -6  -2   5       26.90       28.96      8.69 o 
  -5  -2   5       42.84       44.12      5.62 o 
  -4  -2   5       16.95       23.55      3.98 o 
  -3  -2   5       93.34      104.64      6.64 o 
  -2  -2   5      130.00      149.93      7.66 o 
  -1  -2   5       81.25       82.67      3.88 o 
   0  -2   5      503.63      448.81     22.70 o 
   1  -2   5      268.28      277.17     11.79 o 
   2  -2   5      106.23      113.47      6.80 o 
   3  -2   5      640.81      639.63     24.38 o 
   4  -2   5      491.96      473.08     19.58 o 
   5  -2   5       34.78       34.01      5.51 o 
  -6  -1   5       16.47       29.57      8.84 o 
  -5  -1   5       44.72       35.37      8.85 o 
  -4  -1   5      126.85      130.88     10.91 o 
  -3  -1   5        0.14        3.07      2.17 o 
  -2  -1   5      958.64      906.73     31.75 o 
  -1  -1   5       41.06       46.70      3.20 o 
   0  -1   5       54.06       48.62      6.61 o 
   1  -1   5     1069.12     1039.39     29.78 o 
   2  -1   5     1389.16     1447.63     49.18 o 
   3  -1   5      176.48      175.34      9.27 o 
   4  -1   5       91.58      107.58      7.64 o 
   5  -1   5      223.73      202.75     11.46 o 
  -6   0   5       29.98       38.60      9.26 o 
  -5   0   5        1.79        3.48      5.96 o 
  -4   0   5        3.58        2.71      5.40 o 
  -3   0   5      708.63      731.95     26.69 o 
  -2   0   5     1593.32     1659.93     55.89 o 
  -1   0   5     1366.22     1349.77     45.85 o 
   0   0   5        0.89        0.48      1.39 o 
   1   0   5       98.50      108.50      5.29 o 
   2   0   5      197.06      213.86     10.29 o 
   3   0   5       46.05       57.45      5.50 o 
   4   0   5        0.47        4.78      5.79 o 
   5   0   5       69.91       59.22      7.92 o 
  -6   1   5       16.57       29.18      8.56 o 
  -5   1   5       43.37       35.82      8.76 o 
  -4   1   5      125.59      121.68     13.48 o 
  -3   1   5        0.10        0.77      2.23 o 
  -2   1   5      952.67      887.48     31.47 o 
  -1   1   5       41.89       46.86      6.65 o 
   0   1   5       50.94       46.25      3.96 o 
   1   1   5     1079.54     1047.10     29.91 o 
   2   1   5     1388.87     1464.30     49.48 o 
   3   1   5      171.68      157.00      9.17 o 
   4   1   5       95.28       73.96      6.93 o 
   5   1   5      218.59      191.54     11.42 o 
  -6   2   5       26.02       41.06      9.60 o 
  -5   2   5       42.76       52.36      9.60 o 
  -4   2   5       17.27        8.14      5.51 o 
  -3   2   5       90.93      109.08     11.12 o 
  -2   2   5      126.32      140.47      7.22 o 
  -1   2   5       81.26       89.50      5.28 o 
   0   2   5      499.84      466.60     18.50 o 
   1   2   5      259.65      286.12     10.59 o 
   2   2   5      107.28      117.60      7.22 o 
   3   2   5      637.03      663.82     24.96 o 
   4   2   5      493.42      477.48     19.98 o 
   5   2   5       34.81       43.45      5.93 o 
  -6   3   5       62.11       49.98     10.17 o 
  -5   3   5       10.90        8.38      6.04 o 
  -4   3   5      247.51      256.41     19.41 o 
  -3   3   5      183.16      187.64     15.29 o 
  -2   3   5      600.28      584.77     34.25 o 
  -1   3   5      157.75      163.93      9.93 o 
   0   3   5      339.12      350.97     14.02 o 
   1   3   5        4.04        1.90      1.57 o 
   2   3   5        5.45        7.68      2.70 o 
   3   3   5      119.69       98.95      7.44 o 
   4   3   5      154.62      170.62     17.13 o 
   5   3   5      254.85      253.58     23.38 o 
  -6   4   5       25.65       33.54      9.18 o 
  -5   4   5       35.49       36.21      8.56 o 
  -4   4   5      333.81      352.14     23.69 o 
  -3   4   5      137.59      150.46     13.14 o 
  -2   4   5       85.54       90.56      9.86 o 
  -1   4   5     1108.42     1115.32     59.60 o 
   0   4   5      417.33      422.97     16.64 o 
   1   4   5       56.10       65.20      4.21 o 
   2   4   5      847.96      873.88     31.75 o 
   3   4   5        8.20        5.17      2.73 o 
   4   4   5       19.22       20.01      7.10 o 
   5   4   5      262.15      243.85     13.67 o 
  -6   5   5       18.74       30.88      9.13 o 
  -5   5   5      104.87      117.69     13.28 o 
  -4   5   5       70.75       76.24     10.65 o 
  -3   5   5      553.54      595.31     34.58 o 
  -2   5   5       40.96       52.05      7.99 o 
  -1   5   5      115.69      117.09     10.68 o 
   0   5   5      633.69      585.28     21.94 o 
   1   5   5      371.08      406.74     13.67 o 
   2   5   5      349.79      379.28     19.77 o 
   3   5   5      282.58      284.57     13.51 o 
   4   5   5      190.52      189.31     15.62 o 
   5   5   5      144.92      126.48     10.86 o 
  -6   6   5       67.29       77.12     11.98 o 
  -5   6   5      356.54      380.72     26.34 o 
  -4   6   5       28.42       34.63      7.99 o 
  -3   6   5      273.15      280.80     19.72 o 
  -2   6   5       71.59       69.82      9.00 o 
  -1   6   5       78.47       74.15      8.54 o 
   0   6   5      254.93      233.39     10.64 o 
   1   6   5      110.34      129.69      6.10 o 
   2   6   5      171.65      172.76      9.45 o 
   3   6   5      939.57      933.89     34.86 o 
   4   6   5      253.27      251.50     13.33 o 
   5   6   5        6.58        3.85      3.88 o 
  -4   7   5      263.40      240.60     19.37 o 
  -3   7   5      233.38      262.90     18.75 o 
  -2   7   5       80.40       72.03      9.07 o 
  -1   7   5       57.34       65.53      7.92 o 
   0   7   5      187.30      186.59      9.20 o 
   1   7   5      502.63      483.81     15.59 o 
   2   7   5      150.24      154.85      9.00 o 
   3   7   5      526.98      588.54     49.11 o 
   4   7   5      203.73      196.61     11.57 o 
   5   7   5       16.91       14.55      7.82 o 
  -5   8   5       33.52       38.49      8.60 o 
  -4   8   5      204.29      226.79     17.95 o 
  -3   8   5        2.46        1.24      4.21 o 
  -2   8   5      268.35      232.83     17.34 o 
  -1   8   5     2068.79     2077.27    102.79 o 
   0   8   5      264.85      277.53     12.36 o 
   1   8   5       14.77       17.29      2.57 o 
   2   8   5       61.37       63.70     10.31 o 
   3   8   5       15.56       16.43      4.26 o 
   4   8   5        3.70        4.57      4.89 o 
   5   8   5      139.14      114.44      9.62 o 
  -5   9   5      212.59      222.07     18.88 o 
  -4   9   5      126.66      117.88     13.01 o 
  -3   9   5       25.45       21.04      6.37 o 
  -2   9   5      411.79      358.67     23.51 o 
  -1   9   5       72.45       73.46      8.91 o 
   0   9   5     1568.86     1520.24     52.13 o 
   1   9   5      454.85      461.47     15.41 o 
   2   9   5      307.72      338.57     23.44 o 
   3   9   5      259.48      243.63     14.54 o 
   4   9   5       21.86       20.70      4.72 o 
   5   9   5       36.98       21.63      5.44 o 
  -4  10   5       45.93       48.78      9.06 o 
  -3  10   5      176.73      189.33     15.48 o 
  -2  10   5       11.91       20.18      5.73 o 
  -1  10   5      723.78      651.73     37.34 o 
   0  10   5        9.27       18.59      2.82 o 
   1  10   5      425.21      455.49     15.23 o 
   2  10   5       68.93       67.21      6.50 o 
   3  10   5      217.11      227.52     12.39 o 
   4  10   5      670.64      692.90     32.67 o 
   5  10   5       31.96       24.62      5.70 o 
  -5  11   5      132.36      148.49     14.86 o 
  -4  11   5      166.03      187.46     16.21 o 
  -3  11   5       28.93       22.70      6.40 o 
  -2  11   5      399.82      413.28     26.14 o 
  -1  11   5      134.94      128.00     11.62 o 
   0  11   5      493.08      507.40     21.84 o 
   1  11   5      310.29      281.90     10.64 o 
   2  11   5      504.13      525.27     21.70 o 
   3  11   5       47.11       51.50      6.93 o 
   4  11   5       23.29       26.78      5.50 o 
   5  11   5       63.60       67.68      8.02 o 
  -5  12   5        9.57       21.84      7.43 o 
  -4  12   5       79.88       83.54     11.11 o 
  -3  12   5       24.70       25.38      6.86 o 
  -2  12   5      763.00      726.13     40.80 o 
  -1  12   5      106.52      105.62     10.59 o 
   0  12   5      335.18      315.86     11.60 o 
   1  12   5       41.51       48.74      4.11 o 
   2  12   5       36.33       46.03      5.78 o 
   3  12   5      149.88      139.10      9.45 o 
   4  12   5       77.23       79.73     12.44 o 
   5  12   5       22.48       22.47      5.62 o 
  -5  13   5       11.11       13.37      6.82 o 
  -4  13   5       13.89       17.62      6.57 o 
  -3  13   5      179.07      144.77     13.52 o 
  -2  13   5      774.72      800.24     43.56 o 
  -1  13   5       96.26       95.28      9.79 o 
   0  13   5       39.32       44.38      5.98 o 
   1  13   5      164.91      169.63      9.23 o 
   2  13   5      243.43      270.27     13.65 o 
   3  13   5      158.63      153.15     10.07 o 
   4  13   5       41.84       49.51      6.87 o 
   5  13   5       60.43       55.24      7.69 o 
  -5  14   5       28.10       36.72      8.84 o 
  -4  14   5       84.94       97.94     12.02 o 
  -3  14   5      205.55      213.86     16.70 o 
  -2  14   5       98.47      117.20     11.05 o 
  -1  14   5        4.92        7.92      4.67 o 
   0  14   5      312.22      328.80     12.01 o 
   1  14   5      353.80      357.61     16.30 o 
   2  14   5      327.46      343.02     16.15 o 
   3  14   5      618.52      594.19     24.67 o 
   4  14   5      171.83      159.84     11.25 o 
   5  14   5       23.86       22.93      5.77 o 
  -5  15   5       74.03       71.63     11.07 o 
  -4  15   5       67.74       68.99     10.43 o 
  -3  15   5      186.63      163.84     14.71 o 
  -2  15   5       69.74       65.90      8.93 o 
  -1  15   5       16.81       10.79      5.03 o 
   0  15   5       83.10       79.10      8.88 o 
   1  15   5      182.07      173.12     10.29 o 
   2  15   5       70.30       76.00      7.22 o 
   3  15   5       24.48       23.47      5.03 o 
   4  15   5      118.31      106.11     18.85 o 
  -4  16   5      107.17      106.39     12.61 o 
  -3  16   5      229.83      204.20     16.63 o 
  -2  16   5      138.94      154.32     13.45 o 
  -1  16   5      384.02      354.28     23.56 o 
   0  16   5      368.66      374.93     29.57 o 
   1  16   5        5.89        2.47      3.43 o 
   2  16   5       48.51       52.53      6.39 o 
   3  16   5      157.67      173.29     11.12 o 
   4  16   5        8.84        3.65      3.96 o 
  -4  17   5       25.00       42.78      8.49 o 
  -3  17   5        0.31        6.00      4.48 o 
  -2  17   5      130.08      151.32     13.06 o 
  -1  17   5       47.12       45.76      7.43 o 
   0  17   5      435.46      432.81     31.04 o 
   1  17   5      225.31      243.41     26.66 o 
   2  17   5      177.21      200.13     11.81 o 
   3  17   5      238.79      255.60     13.92 o 
   4  17   5       21.82       14.34      7.84 o 
  -4  18   5       29.56       31.61      8.05 o 
  -3  18   5       48.39       50.57      8.65 o 
  -2  18   5       17.30       12.83      5.54 o 
  -1  18   5       71.92       76.57      9.35 o 
   0  18   5       99.20       96.31      7.50 o 
   1  18   5       23.69       25.03      4.90 o 
   2  18   5       38.91       33.58      5.48 o 
   3  18   5      210.07      232.17     26.43 o 
   4  18   5      241.15      228.07     36.43 o 
  -4  19   5       10.27       10.17      5.96 o 
  -3  19   5       66.54       70.05     10.08 o 
  -2  19   5       16.23       11.03      4.94 o 
  -1  19   5       35.52       37.21      5.43 o 
   0  19   5       59.91       62.68      6.42 o 
   1  19   5      385.75      379.13     17.71 o 
   2  19   5      131.25      123.69      9.57 o 
   3  19   5      127.85      116.98      9.63 o 
   4  19   5      111.75      113.00     27.89 o 
  -4  20   5       47.42       64.89     10.30 o 
  -3  20   5       21.77       31.67      7.45 o 
  -2  20   5      341.34      334.38     23.22 o 
  -1  20   5      314.10      317.22     15.88 o 
   0  20   5      128.49      133.81      9.28 o 
   1  20   5       34.25       30.65      8.40 o 
   2  20   5       81.27       78.30      7.76 o 
   3  20   5       63.76       53.60      6.98 o 
  -3  21   5       27.54       24.26      7.24 o 
  -2  21   5       22.07       23.64      6.42 o 
  -1  21   5        6.51        6.24      3.70 o 
   0  21   5      164.38      185.12     14.48 o 
   1  21   5      230.39      224.58     12.70 o 
   2  21   5      363.75      345.55     17.14 o 
   3  21   5       83.06       90.47      8.94 o 
  -3  22   5       54.42       46.36      8.71 o 
  -2  22   5       24.00       16.94      6.17 o 
  -1  22   5        9.31        7.64      3.67 o 
   0  22   5      311.31      310.02     15.62 o 
   1  22   5      147.67      145.83     10.81 o 
   2  22   5        2.25       -0.69      2.94 o 
   3  22   5      182.35      182.25     13.51 o 
  -3  23   5      112.90      114.22     12.81 o 
  -2  23   5       22.59       21.31      6.53 o 
  -1  23   5       25.37       25.60      5.16 o 
   0  23   5      303.30      315.08     15.89 o 
   1  23   5      116.85      118.17      9.48 o 
   2  23   5       96.40       90.60      8.76 o 
   3  23   5       42.22       38.27     10.08 o 
  -2  24   5       62.55       71.44      7.80 o 
  -1  24   5      419.99      398.84     33.76 o 
   0  24   5      145.34      145.03     10.18 o 
   1  24   5       46.23       50.07     10.50 o 
   2  24   5       93.14       87.02      8.73 o 
  -2  25   5      123.13      117.33      9.81 o 
  -1  25   5      167.50      182.40     11.59 o 
   0  25   5       18.27       22.41      5.16 o 
   1  25   5       36.25       47.92     10.24 o 
   2  25   5       17.12       21.91      5.40 o 
  -1  26   5        4.58        7.23      4.35 o 
   0  26   5       41.80       43.16      6.35 o 
   1  26   5       80.48       75.25     12.61 o 
   0  27   5       44.76       55.12      7.00 o 
  -1 -23   6       28.74       31.94      7.77 o 
   0 -23   6       31.90       22.70      6.29 o 
   1 -23   6       88.78       98.40      8.24 o 
  -2 -22   6       11.04       13.76      5.89 o 
  -1 -22   6      131.31      157.47     13.39 o 
   0 -22   6       46.80       47.94     11.17 o 
   1 -22   6       23.19       16.58      6.57 o 
  -2 -21   6       24.20       24.94      6.73 o 
  -1 -21   6       44.24       45.63      8.16 o 
   0 -21   6        8.29        3.62      3.50 o 
  -3 -20   6      103.19       98.34     11.29 o 
  -2 -20   6        3.73        4.83      4.19 o 
  -1 -20   6       21.41       18.83      6.40 o 
   0 -20   6       38.39       36.92      5.14 o 
  -3 -19   6      177.25      191.30     14.91 o 
  -2 -19   6       42.75       38.09      7.23 o 
  -1 -19   6       11.36       12.31      5.82 o 
   0 -19   6      187.81      190.95      9.45 o 
  -3 -18   6        8.32       15.37      5.73 o 
  -2 -18   6       99.89      108.57     10.96 o 
  -1 -18   6       79.12       79.28      9.99 o 
   0 -18   6       69.75       74.27      6.19 o 
  -3 -17   6       13.28       18.95      5.84 o 
  -2 -17   6      114.30      117.75     10.70 o 
  -1 -17   6       11.44       15.02      5.32 o 
   0 -17   6       39.47       32.71      4.58 o 
  -4 -16   6       35.44       39.61      7.79 o 
  -3 -16   6       64.90       73.29      9.13 o 
  -2 -16   6       11.50       20.73      5.63 o 
  -1 -16   6      117.59      114.88     11.14 o 
   0 -16   6       21.40       31.12     12.71 o 
  -4 -15   6       81.15       82.88     10.12 o 
  -3 -15   6        4.93       18.28      5.95 o 
  -2 -15   6       69.69       58.78      8.12 o 
  -1 -15   6       50.31       62.13      8.25 o 
   0 -15   6      210.35      198.23     12.09 o 
  -4 -14   6       13.10        8.16      5.07 o 
  -3 -14   6       64.57       65.35      8.53 o 
  -2 -14   6      314.33      290.34     18.37 o 
  -1 -14   6      446.76      453.72     15.92 o 
   0 -14   6       87.95       82.24      6.48 o 
  -4 -13   6       45.08       39.08      7.59 o 
  -3 -13   6      119.22      125.89     10.98 o 
  -2 -13   6       59.72       49.38      7.35 o 
  -1 -13   6        6.61       13.48      3.12 o 
   0 -13   6        0.41       -0.61      2.50 o 
  -4 -12   6       44.45       48.25      7.92 o 
  -3 -12   6       66.07       61.25      8.31 o 
  -2 -12   6      136.12      149.35     11.87 o 
  -1 -12   6      156.30      150.13      7.48 o 
   0 -12   6        8.56        8.54      4.08 o 
  -4 -11   6       74.81       65.63      8.54 o 
  -3 -11   6       43.33       45.21      6.95 o 
  -2 -11   6      359.88      342.94     20.29 o 
  -1 -11   6      435.22      438.60     15.29 o 
   0 -11   6      306.76      305.91     15.00 o 
  -4 -10   6       72.93       73.42     16.97 o 
  -3 -10   6       28.29       22.52      5.40 o 
  -2 -10   6       93.93       95.32      8.91 o 
  -1 -10   6      768.55      762.11     30.51 o 
  -5  -9   6       13.05       12.10      4.56 o 
  -4  -9   6       39.32       40.03      5.63 o 
  -3  -9   6       86.59       93.16      9.15 o 
  -2  -9   6       38.16       45.46      6.27 o 
  -1  -9   6      205.36      207.14      8.75 o 
  -5  -8   6       13.78       15.02      4.73 o 
  -4  -8   6       60.11       58.37     10.39 o 
  -3  -8   6      348.02      400.11     22.04 o 
  -2  -8   6      150.39      132.92     10.50 o 
  -1  -8   6       84.61       95.52      5.57 o 
  -5  -7   6       13.76       13.72      6.38 o 
  -4  -7   6      123.30      122.99      8.64 o 
  -3  -7   6      159.02      160.27     14.42 o 
  -2  -7   6      159.26      145.67     10.87 o 
  -1  -7   6      129.53      139.48     12.06 o 
   1  -7   6      244.58      241.76     16.39 o 
  -5  -6   6       10.97       23.67      9.02 o 
  -4  -6   6      117.44      130.61      8.83 o 
  -3  -6   6      119.87      125.86      8.72 o 
  -2  -6   6      222.05      226.54     14.53 o 
  -1  -6   6      380.08      388.76     13.35 o 
   1  -6   6      796.31      791.68     41.78 o 
   5  -6   6      103.21       93.71     12.79 o 
  -5  -5   6       87.40       84.93     13.17 o 
  -4  -5   6      457.47      462.66     19.50 o 
  -3  -5   6      100.02      105.90      7.95 o 
  -2  -5   6      198.56      196.73     10.78 o 
  -1  -5   6       92.47       96.97      5.41 o 
   1  -5   6      336.34      320.62     20.38 o 
   2  -5   6       33.16       34.14      6.33 o 
   4  -5   6      210.08      175.89     15.31 o 
   5  -5   6        8.21       17.78      7.65 o 
  -5  -4   6       65.79       72.25     12.39 o 
  -4  -4   6       14.70       19.72      7.46 o 
  -3  -4   6       64.99       70.30      6.08 o 
  -2  -4   6      159.21      170.02      9.02 o 
  -1  -4   6      102.16       96.15      7.81 o 
   1  -4   6       62.68       65.68      8.18 o 
   2  -4   6      102.09      103.46      9.95 o 
   3  -4   6      104.50       98.61      7.17 o 
   4  -4   6      626.84      611.53     33.40 o 
   5  -4   6       15.54        8.01      6.71 o 
  -5  -3   6       13.79       21.52      8.58 o 
  -4  -3   6       86.06       91.97     12.90 o 
  -3  -3   6       44.76       41.92      8.71 o 
  -2  -3   6      655.88      599.93     23.02 o 
  -1  -3   6        3.08        4.57      1.92 o 
   0  -3   6      553.56      518.91     29.82 o 
   1  -3   6      155.82      164.39      9.12 o 
   2  -3   6      487.99      494.73     19.58 o 
   3  -3   6      269.54      246.22     11.96 o 
   4  -3   6       14.62       11.69      3.96 o 
   5  -3   6        0.19        2.98      5.71 o 
  -5  -2   6       35.62       44.66     10.43 o 
  -4  -2   6       22.69       28.50      8.78 o 
  -3  -2   6      120.09      148.94     13.85 o 
  -2  -2   6      529.43      500.06     42.61 o 
  -1  -2   6     1725.38     1725.07     58.16 o 
   0  -2   6      399.55      366.50     23.69 o 
   1  -2   6      273.02      287.66     10.55 o 
   2  -2   6      552.54      563.84     21.78 o 
   3  -2   6       17.67       22.38      4.19 o 
   4  -2   6       51.48       48.50      5.97 o 
   5  -2   6       70.25       73.38     11.34 o 
  -5  -1   6       11.92       10.81      7.17 o 
  -4  -1   6       22.11       20.14      7.87 o 
  -3  -1   6      506.51      503.93     32.40 o 
  -2  -1   6      350.70      376.03     24.37 o 
  -1  -1   6      154.85      160.79      8.65 o 
   0  -1   6     1570.81     1438.13     75.37 o 
   1  -1   6      291.01      292.53     10.87 o 
   2  -1   6      234.82      239.37     11.91 o 
   3  -1   6      306.45      297.33     13.80 o 
   4  -1   6       95.41       98.72      7.90 o 
   5  -1   6       51.16       51.12      6.74 o 
  -5   0   6       49.61       45.39     10.17 o 
  -4   0   6        6.69        6.90      6.39 o 
  -2   0   6       20.73       22.89      6.37 o 
  -1   0   6       19.32       24.85      6.46 o 
   0   0   6      203.21      189.67      9.39 o 
   1   0   6      572.72      665.35     20.59 o 
   2   0   6       61.43       63.00      6.53 o 
   3   0   6      262.07      261.93     12.89 o 
   4   0   6       39.78       37.44      5.58 o 
   5   0   6       15.08       15.34      4.81 o 
  -5   1   6       12.19        8.82      6.70 o 
  -4   1   6       20.17       10.28      6.42 o 
  -3   1   6      509.84      529.14     32.51 o 
  -2   1   6      349.47      344.75     23.82 o 
  -1   1   6      152.22      172.47     14.33 o 
   0   1   6     1579.36     1475.83     53.28 o 
   1   1   6      300.71      315.78     13.57 o 
   2   1   6      230.78      260.85     12.38 o 
   3   1   6      301.92      279.46     13.79 o 
   4   1   6       94.99       73.86     13.36 o 
   5   1   6       51.96       50.92      6.93 o 
  -5   2   6       35.30       45.54     10.17 o 
  -4   2   6       21.93       24.75      8.05 o 
  -3   2   6      120.27      108.95     12.73 o 
  -2   2   6      539.30      462.40     29.86 o 
  -1   2   6     1704.55     1682.71     87.59 o 
   0   2   6      404.23      379.54     15.62 o 
   1   2   6      281.21      289.48     13.19 o 
   2   2   6      562.85      548.86     22.14 o 
   3   2   6       17.36       19.61      4.42 o 
   4   2   6       50.46       44.37      6.09 o 
   5   2   6       69.00       58.10      9.64 o 
  -5   3   6       13.22       31.43      9.02 o 
  -4   3   6       86.98       98.76     12.88 o 
  -3   3   6       47.31       54.36      9.07 o 
  -2   3   6      658.16      608.39     35.73 o 
  -1   3   6        3.06        3.66      4.48 o 
   0   3   6      554.84      485.33     19.45 o 
   1   3   6      153.64      148.29     10.71 o 
   2   3   6      476.88      487.83     20.21 o 
   3   3   6      263.88      230.40     12.40 o 
   4   3   6       13.45       11.40      4.33 o 
   5   3   6        0.47        4.09      4.30 o 
  -5   4   6       66.01       68.44     11.45 o 
  -4   4   6       14.60       19.05      7.34 o 
  -3   4   6       66.58       81.67     10.65 o 
  -2   4   6      158.78      158.60     14.23 o 
  -1   4   6      102.88      108.35     11.16 o 
   0   4   6       71.52       55.01      5.22 o 
   1   4   6       62.80       71.93      6.27 o 
   2   4   6      100.89       95.70      7.57 o 
   3   4   6       97.86       97.40      7.96 o 
   4   4   6      633.67      571.81     24.08 o 
   5   4   6       15.99       14.31      5.01 o 
  -5   5   6       85.42       75.03     12.20 o 
  -4   5   6      463.13      459.95     30.53 o 
  -3   5   6      103.22      105.24     12.17 o 
  -2   5   6      199.40      213.71     16.45 o 
  -1   5   6       93.36       96.86     10.76 o 
   0   5   6       39.58       34.83      4.35 o 
   1   5   6      333.56      326.50     14.82 o 
   2   5   6       34.95       50.81      5.70 o 
   3   5   6       43.33       35.73      5.52 o 
   4   5   6      206.62      186.37     11.23 o 
   5   5   6        6.90       10.13      4.76 o 
  -5   6   6       11.17       20.07      8.20 o 
  -4   6   6      117.50      155.49     14.86 o 
  -3   6   6      118.00      113.74     12.70 o 
  -2   6   6      226.44      249.82     18.15 o 
  -1   6   6      391.25      383.15     24.72 o 
   0   6   6      158.65      152.41      8.68 o 
   1   6   6      790.76      797.18     29.82 o 
   2   6   6       16.30       20.06      4.38 o 
   3   6   6       55.99       55.38      6.54 o 
   4   6   6        8.28       10.50      4.30 o 
   5   6   6      106.37      117.34      9.92 o 
  -5   7   6       13.17       15.00      7.34 o 
  -4   7   6      126.61      138.20     14.09 o 
  -3   7   6      157.62      175.56     15.02 o 
  -2   7   6      154.45      154.49     13.63 o 
  -1   7   6      128.17      135.61     12.61 o 
   0   7   6      432.91      420.36     18.30 o 
   1   7   6      246.13      241.55     12.33 o 
   2   7   6       97.96       99.87     10.89 o 
   3   7   6      156.05      144.59      9.91 o 
   4   7   6       35.84       49.53      9.84 o 
   5   7   6      244.59      230.44     13.84 o 
  -5   8   6       13.55       22.96      7.90 o 
  -4   8   6       60.71       63.45     10.26 o 
  -3   8   6      342.66      368.59     25.65 o 
  -2   8   6      153.21      141.06     12.97 o 
  -1   8   6       84.01       77.28      9.84 o 
   0   8   6      234.18      214.41      9.12 o 
   1   8   6      695.54      666.79     26.05 o 
   2   8   6       25.81       19.68      6.29 o 
   3   8   6      570.24      595.06     24.68 o 
   4   8   6      296.61      243.66     18.35 o 
  -5   9   6       13.91        8.32      6.82 o 
  -4   9   6       36.00       42.41      9.13 o 
  -3   9   6       86.14       74.19     10.43 o 
  -2   9   6       36.02       40.12      7.65 o 
  -1   9   6      207.67      203.56     16.10 o 
   0   9   6       76.62       79.66      5.46 o 
   1   9   6      157.14      147.25     16.65 o 
   2   9   6       53.80       50.66      6.11 o 
   3   9   6       83.34       88.25     10.78 o 
   4   9   6       63.74       46.65      8.29 o 
  -4  10   6       74.51       67.97     10.85 o 
  -3  10   6       28.43       24.24      7.04 o 
  -2  10   6       93.22       97.42     11.12 o 
  -1  10   6      766.27      799.43     43.34 o 
   0  10   6      113.89      122.23      6.64 o 
   1  10   6      161.63      168.79     16.34 o 
   2  10   6      629.83      655.73     26.37 o 
   3  10   6       19.68       18.80      4.78 o 
   4  10   6       37.40       27.45      7.61 o 
  -4  11   6       73.12       74.11     11.00 o 
  -3  11   6       45.60       38.44      7.79 o 
  -2  11   6      358.76      338.13     23.16 o 
  -1  11   6      436.46      436.51     27.40 o 
   0  11   6      304.76      299.30     19.27 o 
   1  11   6       62.61       69.53      6.89 o 
   2  11   6      125.11      131.22     18.25 o 
   3  11   6      334.99      378.22     38.85 o 
   4  11   6       10.44        1.19      8.73 o 
  -4  12   6       43.59       50.33      9.33 o 
  -3  12   6       61.91       86.92     11.11 o 
  -2  12   6      135.47      151.30     13.83 o 
  -1  12   6      156.51      140.49     12.92 o 
   0  12   6        8.78       10.05      3.75 o 
   1  12   6       10.68       11.50      3.80 o 
   2  12   6      113.09      112.87     12.84 o 
   3  12   6      179.25      164.61     11.26 o 
   4  12   6       64.01       51.99      7.07 o 
  -4  13   6       44.01       46.25      9.09 o 
  -3  13   6      118.04      114.75     13.01 o 
  -2  13   6       58.62       63.49      9.24 o 
  -1  13   6        6.17        5.32      4.94 o 
   0  13   6        0.88        2.42      4.46 o 
   1  13   6      501.45      515.89     21.98 o 
   2  13   6      351.69      360.34     17.33 o 
   3  13   6        1.00       -0.77      3.46 o 
   4  13   6       19.10       22.21      7.72 o 
  -4  14   6       13.61       14.67      6.60 o 
  -3  14   6       64.65       73.33     10.43 o 
  -2  14   6      310.13      275.05     20.53 o 
  -1  14   6      440.83      446.34     28.06 o 
   0  14   6       90.43       91.64      8.74 o 
   1  14   6      179.09      175.77     10.82 o 
   2  14   6        6.66        5.34      3.81 o 
   3  14   6       19.30       25.40      5.46 o 
   4  14   6      156.09      136.61     11.04 o 
  -4  15   6       81.02       89.94     12.17 o 
  -3  15   6        5.64        6.99      5.18 o 
  -2  15   6       66.95       73.04     10.03 o 
  -1  15   6       49.40       53.62      8.40 o 
   0  15   6      207.06      208.50     11.64 o 
   1  15   6       84.46       81.81      7.81 o 
   2  15   6      221.08      226.30     13.08 o 
   3  15   6      101.66       86.37     11.06 o 
   4  15   6       25.45       22.22      5.83 o 
  -4  16   6       34.77       43.53      9.09 o 
  -3  16   6       62.62       56.20      9.48 o 
  -2  16   6       10.77        8.69      5.56 o 
  -1  16   6      117.09       90.67     10.91 o 
   0  16   6       21.40       20.01      4.40 o 
   1  16   6      161.22      154.76     10.39 o 
   2  16   6      105.29      100.39      8.98 o 
   3  16   6      104.91      112.73     10.30 o 
  -3  17   6       13.96       15.11      6.35 o 
  -2  17   6      112.05      102.14     11.98 o 
  -1  17   6       11.84       15.33      5.73 o 
   0  17   6       40.35       43.55     10.57 o 
   1  17   6      167.27      165.34     10.85 o 
   2  17   6      139.17      130.37     10.29 o 
   3  17   6        1.64        4.34      4.02 o 
  -3  18   6        8.56       13.48      6.22 o 
  -2  18   6      103.56       87.36     11.09 o 
  -1  18   6       83.66       83.78      7.89 o 
   0  18   6       72.22       71.32     16.68 o 
   1  18   6        2.36        5.31      3.92 o 
   2  18   6       48.31       50.01      7.02 o 
   3  18   6       55.24       52.35      7.67 o 
  -3  19   6      179.69      170.28     15.84 o 
  -2  19   6       44.74       48.46      8.89 o 
  -1  19   6       11.30       12.11      4.35 o 
   0  19   6      187.02      178.77     11.56 o 
   1  19   6       96.14       89.45      8.53 o 
   2  19   6       44.87       38.63      8.29 o 
   3  19   6      204.93      195.84     13.02 o 
  -3  20   6      107.34       95.01     12.39 o 
  -2  20   6        3.77        9.53      5.62 o 
  -1  20   6       21.01       24.03      5.19 o 
   0  20   6       37.66       39.04      5.85 o 
   1  20   6       91.14       77.91     11.77 o 
   2  20   6       15.48       10.67      4.57 o 
  -2  21   6       23.14       27.21      7.59 o 
  -1  21   6       43.67       38.24      5.96 o 
   0  21   6        8.83       10.41      4.11 o 
   1  21   6       48.37       46.71      8.08 o 
   2  21   6       32.69       38.85      6.65 o 
  -2  22   6       11.59       12.13      5.98 o 
  -1  22   6      132.33      126.94      9.85 o 
   0  22   6       46.16       44.15     10.17 o 
   1  22   6       24.37       14.15      4.89 o 
  -1  23   6       29.02       22.20      7.75 o 
   0  23   6       32.97       39.67      9.84 o 
   1  23   6       85.54       90.03     13.50 o 
  -1 -19   7       50.77       69.87      9.82 o 
   0 -19   7        5.71        9.07      4.19 o 
  -1 -18   7       26.78       32.73      7.50 o 
   0 -18   7        8.43        8.99      3.95 o 
  -2 -17   7      109.04      109.96     11.75 o 
  -1 -17   7        7.75        5.54      5.38 o 
   0 -17   7       21.88       20.78      4.53 o 
  -2 -16   7       27.77       34.38      7.15 o 
  -1 -16   7       54.31       62.06      9.11 o 
   0 -16   7       27.82       24.90      7.47 o 
  -2 -15   7      183.63      176.57     14.25 o 
  -1 -15   7        0.05       -3.06      4.12 o 
   0 -15   7       12.21       13.23      3.76 o 
  -3 -14   7       69.96       64.03      9.44 o 
  -2 -14   7       25.95       39.54      7.10 o 
  -1 -14   7       62.02       59.30      8.93 o 
   0 -14   7       24.93       29.66      4.59 o 
  -3 -13   7       81.18       82.53     10.26 o 
  -2 -13   7       45.49       39.08      7.30 o 
  -1 -13   7       83.26       73.58      9.68 o 
   0 -13   7       78.48       67.24      5.86 o 
  -3 -12   7       13.39        4.41      4.74 o 
  -2 -12   7      113.34      122.60     11.12 o 
  -1 -12   7      176.12      183.98     14.31 o 
   0 -12   7       95.07      100.84      6.74 o 
  -3 -11   7        9.31        6.33      4.96 o 
  -2 -11   7       93.64      113.56     10.43 o 
  -1 -11   7      113.84      123.22     11.47 o 
   0 -11   7      178.83      182.96     11.51 o 
  -3 -10   7      127.07      111.48      8.81 o 
  -2 -10   7      181.84      191.30     14.01 o 
  -1 -10   7       84.84       75.67      9.17 o 
   0 -10   7      102.34      113.91      9.22 o 
  -4  -9   7      100.58      113.72     16.14 o 
  -3  -9   7       19.75       20.97      8.16 o 
  -2  -9   7      116.37      132.35     11.00 o 
  -1  -9   7       15.72       11.03      5.03 o 
   0  -9   7      623.72      545.99     24.37 o 
  -4  -8   7       18.17       24.44      9.48 o 
  -3  -8   7       40.97       46.50      5.82 o 
  -2  -8   7      100.62      120.04     10.10 o 
  -1  -8   7      429.25      451.48     25.10 o 
   0  -8   7      215.51      210.99     12.26 o 
  -4  -7   7       69.17       75.95     12.90 o 
  -3  -7   7      129.77      117.66     14.58 o 
  -2  -7   7       90.36       96.08      7.31 o 
  -1  -7   7      247.47      260.82     16.28 o 
   0  -7   7       74.79       78.54     10.44 o 
  -4  -6   7       26.47       45.30     10.52 o 
  -3  -6   7       42.02       41.77      9.75 o 
  -2  -6   7      155.83      174.29      9.87 o 
  -1  -6   7        1.41        2.85      4.18 o 
   0  -6   7       51.85       61.18      6.71 o 
  -4  -5   7       58.17       37.65      9.99 o 
  -3  -5   7      178.24      169.77     16.47 o 
  -2  -5   7      177.73      178.73     16.45 o 
  -1  -5   7       64.42       65.85      8.79 o 
   0  -5   7      406.01      415.62     15.04 o 
   1  -5   7       60.85       59.74      8.95 o 
  -4  -4   7       13.95       22.06      7.87 o 
  -3  -4   7       34.11       33.70      8.45 o 
  -2  -4   7       24.81       21.68      6.62 o 
  -1  -4   7      131.29      126.59     12.84 o 
   0  -4   7      117.95      126.94     12.52 o 
   1  -4   7       81.83       90.93     10.70 o 
   2  -4   7      428.53      397.71     25.83 o 
  -4  -3   7       72.00       59.13     11.09 o 
  -3  -3   7       37.92       38.64      8.93 o 
  -2  -3   7      268.16      254.91     20.40 o 
  -1  -3   7      161.88      155.68     14.60 o 
   0  -3   7       98.24       91.37     11.07 o 
   1  -3   7      117.12      134.56     12.46 o 
   2  -3   7        1.66        4.65      5.09 o 
  -4  -2   7       28.45       32.66      8.84 o 
  -3  -2   7      200.47      172.36     16.34 o 
  -2  -2   7      120.42      104.94     12.64 o 
  -1  -2   7       20.40       20.73      6.64 o 
   0  -2   7        9.88        8.73      5.71 o 
   1  -2   7       74.13       81.49     10.23 o 
   2  -2   7       34.29       27.13      7.24 o 
   3  -2   7      150.74      142.36     13.39 o 
  -4  -1   7       70.36       69.72     11.84 o 
  -3  -1   7       32.40       45.45      9.29 o 
  -2  -1   7       26.20       24.10      7.30 o 
  -1  -1   7       77.27       86.12     10.74 o 
   0  -1   7      386.58      375.78     24.75 o 
   1  -1   7      109.08      128.23     12.33 o 
   2  -1   7      145.26      147.12     13.70 o 
   3  -1   7      318.24      265.78     20.34 o 
   4  -1   7       33.25       25.03      7.85 o 
  -4   0   7       59.83       71.86     11.55 o 
  -3   0   7      138.70      145.89     14.75 o 
  -2   0   7      102.04       81.75     11.14 o 
  -1   0   7      977.00      957.25     52.96 o 
   0   0   7       75.83       61.42      8.82 o 
   1   0   7      356.57      350.20     23.53 o 
   2   0   7       33.07       26.67      7.26 o 
   3   0   7       29.27       26.31     10.75 o 
   4   0   7       11.91       25.20      5.35 o 
  -4   1   7       69.76       82.29     12.15 o 
  -3   1   7       34.21       33.46      8.67 o 
  -2   1   7       24.68       18.61      7.01 o 
  -1   1   7       75.62       92.94     10.96 o 
   0   1   7      387.29      382.49     24.79 o 
   1   1   7      103.14       94.95     11.71 o 
   2   1   7      144.14      134.98      9.29 o 
   3   1   7      317.43      297.12     14.72 o 
   4   1   7       34.61       40.47     10.76 o 
  -4   2   7       28.08       32.99      8.10 o 
  -3   2   7      196.29      179.64     16.41 o 
  -2   2   7      115.73      104.50     12.46 o 
  -1   2   7       20.44       17.97      6.28 o 
   0   2   7       10.08        8.91      5.40 o 
   1   2   7       74.81       65.08      6.41 o 
   2   2   7       34.05       27.84      5.04 o 
   3   2   7      150.95      141.57     10.09 o 
   4   2   7      137.30      117.33     13.65 o 
  -4   3   7       73.87       84.01     12.00 o 
  -3   3   7       38.50       33.46      8.09 o 
  -2   3   7      270.04      289.28     21.06 o 
  -1   3   7      160.40      164.44     14.40 o 
   0   3   7       93.99       92.94     10.80 o 
   1   3   7      120.13      119.47      8.50 o 
   2   3   7        2.32        8.13      3.66 o 
   3   3   7       21.88       13.39      4.57 o 
   4   3   7       61.78       57.28      7.19 o 
  -4   4   7       13.88       22.70      7.45 o 
  -3   4   7       34.58       38.31      8.67 o 
  -2   4   7       26.16       16.21      6.28 o 
  -1   4   7      127.58      118.06     12.15 o 
   0   4   7      113.80      114.86      8.97 o 
   1   4   7       84.37       87.32      8.33 o 
   2   4   7      426.43      414.89     18.50 o 
   3   4   7       74.75       59.14      7.94 o 
   4   4   7        7.41        3.92      4.21 o 
  -4   5   7       59.07       81.05     11.73 o 
  -3   5   7      180.01      181.40     16.21 o 
  -2   5   7      180.21      200.01     16.78 o 
  -1   5   7       64.82       56.66      8.91 o 
   0   5   7      401.51      388.00     18.30 o 
   1   5   7       63.38       77.10      7.09 o 
   2   5   7      280.40      268.77     13.94 o 
   3   5   7       12.93       14.89      4.60 o 
   4   5   7       25.25       22.07      5.37 o 
  -4   6   7       26.19       38.99      9.29 o 
  -3   6   7       45.53       63.69      9.99 o 
  -2   6   7      157.85      180.43     15.73 o 
  -1   6   7        1.41        4.83      4.41 o 
   0   6   7       51.60       57.54      6.46 o 
   1   6   7       30.93       34.62      5.26 o 
   2   6   7       23.91       26.25      5.18 o 
   3   6   7      333.71      309.90     15.90 o 
   4   6   7       30.16       36.44      6.53 o 
  -4   7   7       66.26       69.19     11.66 o 
  -3   7   7      129.23      132.44     13.48 o 
  -2   7   7       89.21      101.94     11.95 o 
  -1   7   7      246.92      213.36     17.60 o 
   0   7   7       78.52       72.49      9.17 o 
   1   7   7      172.58      159.25     17.95 o 
   2   7   7      152.00      157.01     10.32 o 
   3   7   7       10.17        3.50      4.02 o 
  -4   8   7       18.05       20.51      7.59 o 
  -3   8   7       40.34       26.62      7.61 o 
  -2   8   7       99.39       94.64     11.91 o 
  -1   8   7      426.06      427.99     28.01 o 
   0   8   7      220.55      222.84     12.41 o 
   1   8   7      143.98      141.79      9.68 o 
   2   8   7      109.53      112.15     19.07 o 
   3   8   7       64.52       49.43     13.70 o 
  -4   9   7      103.06      152.99     16.06 o 
  -3   9   7       18.84       20.03      7.08 o 
  -2   9   7      116.92      124.45     13.05 o 
  -1   9   7       15.48       22.39      6.44 o 
   0   9   7      622.95      591.20     60.60 o 
   1   9   7      358.37      317.19     17.75 o 
   2   9   7       35.45       29.27      5.68 o 
   3   9   7      261.03      238.43     17.69 o 
  -3  10   7      124.92      112.22     13.43 o 
  -2  10   7      183.83      190.86     16.43 o 
  -1  10   7       85.47       77.50     10.17 o 
   0  10   7      102.74      111.31     13.36 o 
   1  10   7       39.67       36.72      5.75 o 
   2  10   7       51.38       65.77      7.56 o 
   3  10   7        3.07       -3.71      3.86 o 
  -3  11   7       10.16       19.08      6.64 o 
  -2  11   7       90.45      105.24     12.46 o 
  -1  11   7      113.60      140.07     13.25 o 
   0  11   7      178.45      173.42     16.27 o 
   1  11   7      218.48      228.01     13.07 o 
   2  11   7      186.39      188.69     12.01 o 
   3  11   7      146.79      133.42     10.62 o 
  -3  12   7       13.55       19.43      7.37 o 
  -2  12   7      114.55      117.05     13.28 o 
  -1  12   7      183.96      182.52     15.70 o 
   0  12   7       95.48       85.77     12.09 o 
   1  12   7       62.08       50.95      6.75 o 
   2  12   7       64.10       59.01      7.35 o 
   3  12   7       65.89       54.54      7.33 o 
  -3  13   7       81.79       99.24     12.84 o 
  -2  13   7       46.36       44.06      8.73 o 
  -1  13   7       83.74       86.90     11.03 o 
   0  13   7       74.76       59.41     10.74 o 
   1  13   7      145.24      125.13     10.03 o 
   2  13   7      118.00      113.19      9.73 o 
   3  13   7      114.98      107.31      9.84 o 
  -3  14   7       67.90       57.50     10.23 o 
  -2  14   7       24.35       22.25      7.30 o 
  -1  14   7       61.40       56.90      9.26 o 
   0  14   7       24.97       28.50      7.99 o 
   1  14   7      189.89      191.73     16.94 o 
   2  14   7       64.72       64.59      7.83 o 
  -2  15   7      185.46      191.89     16.46 o 
  -1  15   7        0.13       -0.15      4.52 o 
   0  15   7       13.78        6.73      5.53 o 
   1  15   7       28.26       24.23      5.34 o 
   2  15   7        4.44        3.71      4.15 o 
  -2  16   7       28.05       25.76      7.54 o 
  -1  16   7       50.55       52.63      9.48 o 
   0  16   7       26.27       17.60      7.17 o 
   1  16   7        3.30        3.90      4.35 o 
   2  16   7       88.94      100.27      9.48 o 
  -2  17   7      110.25      117.09     13.17 o 
  -1  17   7        8.30        7.19      4.07 o 
   0  17   7       22.26       15.94      7.24 o 
   1  17   7       91.65       95.27      9.06 o 
   2  17   7       16.20       19.28      5.42 o 
  -1  18   7       26.79       16.79      4.84 o 
   0  18   7        8.58       13.25      7.19 o 
   1  18   7       12.78       10.25      5.11 o 
  -1  19   7       51.64       44.62      6.81 o 
   0  19   7        6.12       10.21      6.60 o 
  -1 -12   8       39.11       19.96      6.75 o 
   0 -12   8      166.27      147.10      8.71 o 
  -1 -11   8      130.98      136.72     12.86 o 
   0 -11   8       86.91       97.74      7.15 o 
  -1 -10   8       10.07       22.10      6.82 o 
   0 -10   8       87.87       79.47      6.55 o 
  -2  -9   8       65.11       68.46     11.47 o 
  -1  -9   8       45.64       48.06      9.59 o 
   0  -9   8       20.11       23.44      5.19 o 
  -2  -8   8      200.15      211.35     18.68 o 
  -1  -8   8       36.99       37.34      8.93 o 
   0  -8   8        0.24        3.14      2.86 o 
  -2  -7   8       30.70       21.64      8.31 o 
  -1  -7   8       59.27       54.08     10.06 o 
   0  -7   8       49.62       30.33      8.12 o 
  -2  -6   8       26.07       23.38      8.62 o 
  -1  -6   8       92.71       86.45     12.44 o 
   0  -6   8       18.72       13.15      6.70 o 
  -2  -5   8        3.60        3.79      5.82 o 
  -1  -5   8       64.37       62.52     10.45 o 
   0  -5   8       23.02       23.51      7.96 o 
  -2  -4   8       84.79       93.71     12.62 o 
  -1  -4   8        4.09        8.80      5.91 o 
   0  -4   8       78.48       81.43     11.42 o 
  -2  -3   8      118.88      112.52     13.81 o 
  -1  -3   8       40.68       63.63     10.34 o 
   0  -3   8       21.57       10.06      6.29 o 
   1  -3   8      206.80      183.82     16.98 o 
  -2  -2   8       21.35       19.94      7.34 o 
  -1  -2   8       71.93       85.02     11.58 o 
   0  -2   8       84.49       81.05     11.42 o 
   1  -2   8       43.20       38.70      8.76 o 
  -3  -1   8       80.74       60.65     11.05 o 
  -2  -1   8       24.22        9.04      6.11 o 
  -1  -1   8       45.07       48.12      9.37 o 
   0  -1   8      358.58      350.33     24.11 o 
   1  -1   8      117.25      115.99     13.78 o 
   2  -1   8      113.57      119.27     13.89 o 
  -3   0   8      108.96      124.54     14.84 o 
  -2   0   8       11.58       13.28      6.51 o 
  -1   0   8       19.79       19.52      7.28 o 
   0   0   8       65.72       61.78     10.37 o 
   1   0   8      137.72      148.85     15.57 o 
   2   0   8        0.35        6.40      6.48 o 
  -3   1   8       78.59       80.94     11.93 o 
  -2   1   8       23.32       21.55      7.41 o 
  -1   1   8       44.57       39.77      8.62 o 
   0   1   8      358.85      318.87     23.69 o 
   1   1   8      117.11      136.87     14.80 o 
   2   1   8      112.60       87.87     12.75 o 
  -2   2   8       22.13       29.66      8.03 o 
  -1   2   8       72.11       74.39     10.74 o 
   0   2   8       84.24       89.04     12.08 o 
   1   2   8       42.38       52.53     10.26 o 
   2   2   8      139.92      163.11     16.69 o 
  -2   3   8      118.80      118.76     13.76 o 
  -1   3   8       42.61       59.33      9.70 o 
   0   3   8       23.22       27.97      8.27 o 
   1   3   8      206.05      202.13     17.85 o 
   2   3   8       91.03       68.43     11.75 o 
  -2   4   8       84.08       79.48     11.45 o 
  -1   4   8        4.01        1.35      4.81 o 
   0   4   8       78.38       57.17     10.57 o 
   1   4   8       25.73       31.41      8.89 o 
   2   4   8        6.97        6.17      6.42 o 
  -2   5   8        3.95       10.52      5.62 o 
  -1   5   8       66.13       64.66      9.95 o 
   0   5   8       22.80       20.03      7.88 o 
   1   5   8       19.17       29.46      8.51 o 
   2   5   8       52.70       42.01      9.88 o 
  -2   6   8       26.82       26.60      7.88 o 
  -1   6   8       95.27      126.31     13.21 o 
   0   6   8       19.22       15.37      6.51 o 
   1   6   8       11.47       15.73      7.21 o 
   2   6   8       60.44       51.94      7.08 o 
  -2   7   8       31.09       26.56      7.88 o 
  -1   7   8       58.99       63.56     10.04 o 
   0   7   8       49.40       39.87      9.28 o 
   1   7   8       42.23       29.54      5.79 o 
   2   7   8       19.81       10.22      4.48 o 
  -2   8   8      199.15      191.17     17.45 o 
  -1   8   8       37.14       36.08      8.38 o 
   0   8   8        0.35       -3.82      4.21 o 
   1   8   8        9.28        7.04      4.45 o 
   2   8   8       28.44       16.92      5.19 o 
  -2   9   8       63.05       70.93     11.16 o 
  -1   9   8       46.57       43.82      8.76 o 
   0   9   8       20.23       14.95      6.75 o 
   1   9   8       38.44       22.73     10.78 o 
  -1  10   8        9.13       10.25      6.31 o 
   0  10   8       85.55       88.59     12.84 o 
   1  10   8       35.71       35.18      6.21 o 
  -1  11   8      132.12      149.57     14.67 o 
   0  11   8       86.58       52.16     11.20 o 
   1  11   8       54.32       53.96      7.45 o 
  -1  12   8       39.17       35.20      8.43 o 
   0  12   8      166.89      136.27     16.45 o 
                                                 
